# Supplementary material for: N-(3-Chloro­phen­yl)-2-methyl­benzamide
Source: Acta Crystallogr Sect E Struct Rep Online. 2008 Apr 16;64(Pt 5):o861. doi: 10.1107/S1600536808010143 (PMC2961145; doi:10.1107/S1600536808010143)
Supplement: Supplementary file 2 [file e-64-0o861-Isup2.hkl]

# 
# h,k,l, Fc-squared, Fo-squared, sigma(Fo-squared) and status flag 
# 
data_I
_shelx_title ' B66 P43' 
_shelx_refln_list_code          4 
_shelx_F_calc_maximum       99.21 
_exptl_crystal_F_000       512.00 
_reflns_d_resolution_high  0.8379 
 
loop_ 
 _symmetry_equiv_pos_as_xyz 
 'x, y, z' 
 '-x, -y, z+1/2' 
 '-y, x, z+3/4' 
 'y, -x, z+1/4' 
 
_cell_length_a     8.8237 
_cell_length_b     8.8237 
_cell_length_c    15.9770 
_cell_angle_alpha  90.000 
_cell_angle_beta   90.000 
_cell_angle_gamma  90.000 
 
_shelx_F_squared_multiplier     1.000 
 
loop_ 
 _refln_index_h 
 _refln_index_k 
 _refln_index_l 
 _refln_F_squared_calc 
 _refln_F_squared_meas 
 _refln_F_squared_sigma 
 _refln_observed_status 
   0   1 -18       11.47       10.96      1.47 o 
   1   1 -18       83.31       61.98      3.26 o 
  -1   2 -18        6.06        2.99      1.73 o 
   0   2 -18       21.54       18.63      1.89 o 
   1   2 -18       95.59       88.41      3.33 o 
   2   2 -18        2.24       -0.27      2.92 o 
  -1   3 -18       13.72       10.76      1.93 o 
   0   3 -18       44.55       41.04      1.83 o 
   1   3 -18       12.56       11.96      1.99 o 
   0   1 -17       59.42       54.80      2.51 o 
   1   1 -17       27.88       21.39      3.12 o 
  -1   2 -17      164.14      136.43      4.53 o 
   0   2 -17        6.15        5.74      2.62 o 
   1   2 -17        1.01        2.32      3.72 o 
   2   2 -17        3.00       -0.33      3.32 o 
  -2   3 -17       23.97       26.04      2.52 o 
  -1   3 -17       14.87        9.17      2.26 o 
   0   3 -17       46.02       36.58      2.36 o 
   1   3 -17       31.98       28.57      2.66 o 
   2   3 -17       20.30       23.45      2.46 o 
   3   3 -17        4.56        8.50      1.73 o 
  -2   4 -17        5.42        3.12      1.53 o 
  -1   4 -17       21.37       15.35      1.99 o 
   0   4 -17        0.76       -1.36      2.11 o 
   1   4 -17        2.35       -2.99      3.19 o 
   2   4 -17       12.76       12.09      1.99 o 
   0   0 -16       45.63       41.00      3.65 o 
   0   1 -16      129.31      113.41      3.50 o 
   1   1 -16       25.80       23.98      3.19 o 
  -1   2 -16        2.18        5.05      2.32 o 
   0   2 -16       38.56       37.09      2.49 o 
   1   2 -16       12.00       14.21      2.79 o 
   2   2 -16      101.78       92.85      4.46 o 
  -2   3 -16       88.17       83.06      3.72 o 
  -1   3 -16       34.20       34.95      2.79 o 
   0   3 -16       23.20       21.68      1.89 o 
   1   3 -16        1.28        3.19      3.92 o 
   2   3 -16       14.63       13.55      2.46 o 
   3   3 -16       12.03        9.10      2.13 o 
  -3   4 -16       21.62       26.97      2.39 o 
  -2   4 -16       24.93       18.00      2.39 o 
  -1   4 -16       32.25       31.76      2.46 o 
   0   4 -16       13.14       12.06      1.96 o 
   1   4 -16       39.33       34.89      2.79 o 
   2   4 -16        9.52       11.76      2.06 o 
   3   4 -16        6.79        4.45      1.86 o 
   4   4 -16        4.94        2.32      2.72 o 
  -2   5 -16       16.18       18.27      2.06 o 
  -1   5 -16        5.98        7.70      1.99 o 
   0   5 -16        4.59       -2.21      2.39 o 
   1   5 -16       17.39       21.52      2.06 o 
   2   5 -16       23.68       26.97      2.13 o 
   0   1 -15       72.91       76.37      3.15 o 
   1   1 -15       26.32       27.57      2.99 o 
  -1   2 -15      293.35      285.57      8.54 o 
   0   2 -15       14.06       14.89      2.02 o 
   1   2 -15       82.73       77.06      4.26 o 
   2   2 -15       45.17       43.19      3.79 o 
  -2   3 -15       29.30       28.97      3.12 o 
  -1   3 -15        1.62        0.00      4.05 o 
   0   3 -15       28.42       22.63      2.30 o 
   1   3 -15        3.98       -2.46      4.45 o 
   2   3 -15       33.80       29.04      3.19 o 
   3   3 -15       24.42       21.39      2.92 o 
  -3   4 -15        2.73        0.00      3.32 o 
  -2   4 -15       58.53       52.98      3.19 o 
  -1   4 -15        4.36        0.00      4.05 o 
   0   4 -15       25.06       26.00      2.11 o 
   1   4 -15       48.82       45.32      3.32 o 
   2   4 -15        2.38        3.19      3.85 o 
   3   4 -15       51.72       51.11      3.32 o 
   4   4 -15        6.09       -0.27      3.39 o 
  -4   5 -15       12.68       12.62      1.93 o 
  -3   5 -15       14.39       17.14      2.06 o 
  -2   5 -15       10.46       10.36      2.06 o 
  -1   5 -15        9.62        0.00      3.25 o 
   0   5 -15       59.40       51.26      2.28 o 
   1   5 -15       71.62       73.47      3.52 o 
   2   5 -15       55.18       58.49      3.39 o 
   3   5 -15        4.12        1.59      2.92 o 
   4   5 -15        0.03        1.26      2.32 o 
  -2   6 -15        3.43        5.38      1.53 o 
  -1   6 -15       20.38       15.68      1.93 o 
   0   6 -15       25.36       24.66      1.55 o 
   1   6 -15        2.30        2.46      2.46 o 
   2   6 -15        1.66        1.99      2.59 o 
   0   1 -14       16.74       15.68      2.06 o 
   1   1 -14       92.58       89.37      4.39 o 
  -1   2 -14       24.66       24.78      3.06 o 
   0   2 -14       90.45       96.53      3.06 o 
   1   2 -14      281.28      270.65      8.33 o 
   2   2 -14       59.40       57.76      3.59 o 
  -2   3 -14       61.28       57.10      3.86 o 
  -1   3 -14       17.02       13.29      2.59 o 
   0   3 -14       69.80       71.25      2.73 o 
   1   3 -14       24.97       17.80      3.06 o 
   2   3 -14      167.82      173.75      5.99 o 
   3   3 -14        2.07        1.66      3.79 o 
  -3   4 -14        7.98        5.38      2.32 o 
  -2   4 -14       10.17        5.58      2.39 o 
  -1   4 -14        1.39        0.80      3.65 o 
   0   4 -14       16.53       15.01      2.07 o 
   1   4 -14       70.70       65.41      4.12 o 
   2   4 -14        2.70        1.99      3.59 o 
   3   4 -14        5.67        3.45      4.25 o 
   4   4 -14       17.13       15.61      2.79 o 
  -4   5 -14        4.05        3.59      1.93 o 
  -3   5 -14       12.13       14.21      2.32 o 
  -2   5 -14        8.20        8.37      2.19 o 
  -1   5 -14       79.25       76.99      4.12 o 
   0   5 -14       49.65       49.60      2.40 o 
   1   5 -14        0.68        3.32      2.26 o 
   2   5 -14       26.60       26.51      2.46 o 
   3   5 -14        2.18        0.66      3.32 o 
   4   5 -14       26.08       27.57      2.19 o 
   5   5 -14        4.47        5.65      1.66 o 
  -3   6 -14       44.43       42.40      2.46 o 
  -2   6 -14       25.15       24.78      2.26 o 
  -1   6 -14        0.69        0.33      2.99 o 
   0   6 -14       18.49       16.29      1.74 o 
   1   6 -14       16.05       16.47      2.46 o 
   2   6 -14       39.63       35.02      2.66 o 
   3   6 -14       42.18       39.61      2.53 o 
  -1   7 -14       11.82       14.41      1.66 o 
   0   7 -14        4.28        4.91      1.93 o 
   1   7 -14        2.38        1.26      1.66 o 
   0   1 -13      131.54      140.01      3.53 o 
   1   1 -13      104.51      100.63      4.66 o 
  -1   2 -13      300.86      291.08      8.47 o 
   0   2 -13       81.13       84.93      2.94 o 
   1   2 -13      298.21      340.42     11.00 o 
   2   2 -13       81.99       93.62      4.39 o 
  -2   3 -13       26.86       24.12      3.06 o 
  -1   3 -13       19.69       18.87      2.59 o 
   0   3 -13      130.45      126.68      6.12 o 
   1   3 -13       72.02       72.00      3.92 o 
   2   3 -13       30.69       31.89      2.99 o 
   3   3 -13        3.90       -2.19      3.98 o 
  -3   4 -13       53.94       65.00      3.85 o 
  -2   4 -13      129.69      127.68      4.72 o 
  -1   4 -13       20.70       21.46      2.99 o 
   0   4 -13       67.34       74.06      2.77 o 
   1   4 -13       95.08       90.84      4.26 o 
   2   4 -13       30.10       32.42      2.99 o 
   3   4 -13        1.14       -0.40      3.79 o 
   4   4 -13        9.38        7.97      2.79 o 
  -4   5 -13       23.73       23.12      2.66 o 
  -3   5 -13       12.47       14.55      2.66 o 
  -2   5 -13        4.91        9.10      2.46 o 
  -1   5 -13       62.90       54.44      3.66 o 
   0   5 -13      109.39      115.37      3.55 o 
   1   5 -13       11.40       18.00      2.86 o 
   2   5 -13       19.65       16.34      2.79 o 
   3   5 -13       52.86       57.49      3.46 o 
   4   5 -13        3.82       -3.39      3.72 o 
   5   5 -13       22.59       25.44      2.46 o 
  -4   6 -13        9.59        7.90      2.06 o 
  -3   6 -13        1.10        3.59      1.79 o 
  -2   6 -13       16.15       12.82      2.39 o 
  -1   6 -13       49.35       50.24      3.19 o 
   0   6 -13       32.70       37.26      2.04 o 
   1   6 -13        0.71        2.19      1.86 o 
   2   6 -13       18.82       17.74      2.46 o 
   3   6 -13       24.66       23.25      2.19 o 
   4   6 -13       41.10       41.87      2.59 o 
  -3   7 -13       15.94       13.95      1.93 o 
  -2   7 -13        3.66        4.38      1.46 o 
  -1   7 -13       12.14       13.88      2.13 o 
   0   7 -13        1.32        3.74      3.95 o 
   1   7 -13       31.60       31.23      2.66 o 
   2   7 -13       24.83       21.26      2.19 o 
   3   7 -13        2.34        1.46      2.32 o 
   0   0 -12      692.58      717.25     17.18 o 
   0   1 -12      430.17      478.15      9.93 o 
   1   1 -12      120.27      122.35      4.66 o 
  -1   2 -12       18.42       18.87      2.72 o 
   0   2 -12       20.96       21.24      3.19 o 
   1   2 -12        9.46       13.35      2.32 o 
   2   2 -12      119.01      135.91      4.99 o 
  -2   3 -12      131.68      129.68      5.19 o 
  -1   3 -12      154.03      163.67      5.32 o 
   0   3 -12       17.48       16.90      2.66 o 
   1   3 -12       45.27       41.20      3.32 o 
   2   3 -12      178.65      179.84      5.46 o 
   3   3 -12       18.53       21.99      2.66 o 
  -3   4 -12       25.94       23.52      3.12 o 
  -2   4 -12       32.59       33.29      3.06 o 
  -1   4 -12      174.33      174.30      5.59 o 
   0   4 -12       37.38       43.05      2.26 o 
   1   4 -12       32.88       33.09      2.99 o 
   2   4 -12        9.28       12.15      2.59 o 
   3   4 -12       14.46       10.89      2.59 o 
   4   4 -12        7.88        6.91      2.59 o 
  -4   5 -12        2.85        4.91      2.26 o 
  -3   5 -12       19.20       16.41      2.52 o 
  -2   5 -12       39.27       38.01      3.59 o 
  -1   5 -12      188.37      186.05      5.59 o 
   0   5 -12       12.84       11.48      1.98 o 
   1   5 -12      100.49      111.46      4.72 o 
   2   5 -12       14.48       14.95      2.59 o 
   3   5 -12        9.76        3.79      4.18 o 
   4   5 -12       20.97       23.38      2.66 o 
   5   5 -12        4.14        6.18      1.93 o 
  -5   6 -12       38.38       42.86      2.46 o 
  -4   6 -12        0.37       -2.79      3.12 o 
  -3   6 -12       38.76       34.22      2.79 o 
  -2   6 -12       47.83       41.60      3.06 o 
  -1   6 -12        0.52        3.98      1.99 o 
   0   6 -12       25.42       23.22      2.00 o 
   1   6 -12       43.09       40.14      3.26 o 
   2   6 -12       51.64       56.96      3.52 o 
   3   6 -12       10.01       11.69      2.19 o 
   4   6 -12        8.09        8.83      2.19 o 
   5   6 -12        3.27        4.45      1.73 o 
  -4   7 -12       31.35       36.61      2.39 o 
  -3   7 -12        2.88        4.78      1.59 o 
  -2   7 -12       33.18       30.37      2.72 o 
  -1   7 -12        6.11        5.45      1.93 o 
   0   7 -12       14.43       12.47      2.36 o 
   1   7 -12        4.36        4.58      1.93 o 
   2   7 -12       14.76       12.89      2.13 o 
   3   7 -12        7.06        9.70      1.86 o 
   4   7 -12        8.83       10.89      1.53 o 
  -1   8 -12        5.10        2.72      1.66 o 
   0   8 -12        5.21        4.80      1.10 o 
   1   8 -12        7.31        8.70      1.73 o 
   0   1 -11       81.73       85.12      2.58 o 
   1   1 -11      299.63      334.95     10.08 o 
  -1   2 -11       22.05       20.06      2.52 o 
   0   2 -11      189.98      214.76      6.09 o 
   1   2 -11      131.12      135.95      4.66 o 
   2   2 -11       78.18       88.56      3.79 o 
  -2   3 -11      223.20      233.47      7.00 o 
  -1   3 -11       53.17       61.15      3.39 o 
   0   3 -11       54.11       57.99      2.59 o 
   1   3 -11       16.13       14.48      2.66 o 
   2   3 -11      178.92      189.50      5.93 o 
   3   3 -11      143.69      145.28      5.06 o 
  -3   4 -11       26.62       25.38      3.12 o 
  -2   4 -11       23.26       22.99      3.12 o 
  -1   4 -11      395.60      404.10     11.89 o 
   0   4 -11       53.29       52.94      2.61 o 
   1   4 -11       76.40       83.30      4.06 o 
   2   4 -11      144.63      134.83      5.12 o 
   3   4 -11      122.36      112.70      4.52 o 
   4   4 -11       23.75       26.51      2.72 o 
  -4   5 -11       35.32       37.21      3.32 o 
  -3   5 -11       48.65       46.79      3.52 o 
  -2   5 -11      152.40      148.55      5.52 o 
  -1   5 -11       65.58       74.98      3.92 o 
   0   5 -11        6.48        9.35      1.69 o 
   1   5 -11      131.52      132.07      5.19 o 
   2   5 -11      165.13      149.98      5.26 o 
   3   5 -11       68.09       73.39      3.99 o 
   4   5 -11       70.92       59.17      3.79 o 
   5   5 -11       12.29        8.97      2.26 o 
  -5   6 -11       19.08       16.08      2.39 o 
  -4   6 -11       12.48        9.30      2.52 o 
  -3   6 -11       49.46       47.12      3.12 o 
  -2   6 -11       10.28       15.74      2.92 o 
  -1   6 -11       29.93       30.76      2.99 o 
   0   6 -11       37.18       32.05      2.44 o 
   1   6 -11        8.59       13.55      2.59 o 
   2   6 -11       12.78       15.41      2.59 o 
   3   6 -11       30.85       31.09      2.86 o 
   4   6 -11        6.35       -3.25      3.98 o 
   5   6 -11       13.95       16.67      2.06 o 
   6   6 -11        3.00        0.46      2.59 o 
  -4   7 -11        2.20        2.39      1.86 o 
  -3   7 -11        7.39       14.08      1.86 o 
  -2   7 -11       36.89       43.46      3.12 o 
  -1   7 -11        4.95        2.59      1.86 o 
   0   7 -11       14.45       13.68      1.69 o 
   1   7 -11        7.67       10.03      2.26 o 
   2   7 -11        9.72       10.83      2.06 o 
   3   7 -11        5.26        5.71      1.93 o 
   4   7 -11       26.60       26.18      2.46 o 
  -3   8 -11       14.03       16.41      1.93 o 
  -2   8 -11        7.49        9.43      1.66 o 
  -1   8 -11       12.46       10.56      1.86 o 
   0   8 -11        7.26        3.26      1.69 o 
   1   8 -11       10.56        9.37      1.86 o 
   2   8 -11        9.71        9.50      1.93 o 
   3   8 -11        1.51        0.00      1.93 o 
   0   1 -10      143.60      174.45      3.76 o 
   1   1 -10       35.69       37.48      2.72 o 
  -1   2 -10      301.66      338.74      9.61 o 
   0   2 -10      484.56      516.55     12.48 o 
   1   2 -10       39.80       37.48      2.79 o 
   2   2 -10        8.93        8.30      1.99 o 
  -2   3 -10      385.68      380.16     10.82 o 
  -1   3 -10       49.38       59.42      3.52 o 
   0   3 -10       73.93       77.53      2.51 o 
   1   3 -10      269.28      296.63      9.27 o 
   2   3 -10      436.05      431.93     13.10 o 
   3   3 -10       77.98       88.23      4.06 o 
  -3   4 -10       22.39       30.03      2.59 o 
  -2   4 -10       59.03       64.87      3.72 o 
  -1   4 -10      112.86       96.72      4.32 o 
   0   4 -10       58.72       56.63      2.42 o 
   1   4 -10       46.95       52.83      3.39 o 
   2   4 -10      223.03      227.07      7.06 o 
   3   4 -10       77.01       88.49      4.39 o 
   4   4 -10       22.02       21.99      2.72 o 
  -4   5 -10       25.40       21.19      2.59 o 
  -3   5 -10       39.61       38.01      3.12 o 
  -2   5 -10      158.23      164.01      5.19 o 
  -1   5 -10      104.42      111.07      4.72 o 
   0   5 -10       30.88       32.10      2.09 o 
   1   5 -10       90.02       77.00      3.79 o 
   2   5 -10       59.45       58.62      3.52 o 
   3   5 -10        0.58        1.33      2.26 o 
   4   5 -10       84.83       92.95      4.45 o 
   5   5 -10       91.24      102.34      4.52 o 
  -5   6 -10       20.53       21.32      2.39 o 
  -4   6 -10        0.19       -2.79      3.12 o 
  -3   6 -10       14.07       13.88      2.92 o 
  -2   6 -10      161.89      157.36      5.19 o 
  -1   6 -10       91.79       85.38      3.92 o 
   0   6 -10       48.61       52.31      2.69 o 
   1   6 -10       72.15       70.47      3.99 o 
   2   6 -10       15.92       13.82      2.66 o 
   3   6 -10       44.34       42.99      3.39 o 
   4   6 -10        9.95        5.58      2.79 o 
   5   6 -10        5.49        1.73      3.79 o 
   6   6 -10       22.93       19.07      2.13 o 
  -5   7 -10       14.09       15.48      1.99 o 
  -4   7 -10       26.04       25.98      2.52 o 
  -3   7 -10       14.73       15.81      2.13 o 
  -2   7 -10       18.83       18.60      2.72 o 
  -1   7 -10       67.72       62.29      3.99 o 
   0   7 -10        3.32        2.86      2.58 o 
   1   7 -10        4.15        4.85      2.46 o 
   2   7 -10       12.11        9.63      2.32 o 
   3   7 -10        9.66       10.76      2.13 o 
   4   7 -10        4.31        1.26      3.52 o 
   5   7 -10        5.53        5.98      1.73 o 
  -4   8 -10        1.84        2.86      1.46 o 
  -3   8 -10       23.29       26.64      2.33 o 
  -2   8 -10        2.14        1.73      3.45 o 
  -1   8 -10        1.43        6.24      1.53 o 
   0   8 -10       43.05       37.35      2.02 o 
   1   8 -10        2.23        2.79      1.86 o 
   2   8 -10        7.01        5.51      1.99 o 
   3   8 -10        4.14        3.85      1.79 o 
   4   8 -10        6.25        6.58      1.46 o 
   0   1  -9      886.09     1067.17     15.25 o 
   1   1  -9      337.08      373.59     10.29 o 
  -1   2  -9      324.70      381.24     11.09 o 
   0   2  -9      183.35      170.49      5.66 o 
   1   2  -9      192.05      243.46      7.13 o 
   2   2  -9      650.18      707.23     15.37 o 
  -2   3  -9      154.89      172.96      5.06 o 
  -1   3  -9        3.51        5.31      1.86 o 
   0   3  -9      241.35      247.33      6.53 o 
   1   3  -9      131.32      143.22      4.39 o 
   2   3  -9       63.77       69.00      3.32 o 
   3   3  -9       88.71      101.21      4.06 o 
  -3   4  -9       62.23       60.55      3.66 o 
  -2   4  -9      116.00      120.55      4.52 o 
  -1   4  -9      186.99      187.28      5.73 o 
   0   4  -9      147.83      153.34      3.29 o 
   1   4  -9       24.70       24.25      2.52 o 
   2   4  -9        8.10       12.22      2.32 o 
   3   4  -9      113.68      122.93      4.52 o 
   4   4  -9       60.70       59.75      3.46 o 
  -4   5  -9       39.03       36.61      3.06 o 
  -3   5  -9      243.98      229.25      6.53 o 
  -2   5  -9       13.72       12.55      2.52 o 
  -1   5  -9      358.48      358.97     11.02 o 
   0   5  -9      160.59      163.91     10.95 o 
   1   5  -9      220.40      237.65      7.00 o 
   2   5  -9      110.96      116.54      4.66 o 
   3   5  -9       70.15       67.67      3.52 o 
   4   5  -9       27.55       34.61      3.12 o 
   5   5  -9       17.20       18.40      2.66 o 
  -5   6  -9       13.08       14.48      2.26 o 
  -4   6  -9       99.23       99.96      4.59 o 
  -3   6  -9       51.40       48.25      3.52 o 
  -2   6  -9       13.63       15.34      2.66 o 
  -1   6  -9      143.82      147.87      5.26 o 
   0   6  -9      174.61      181.88      8.22 o 
   1   6  -9       15.89        3.52      3.99 o 
   2   6  -9       28.66       22.32      2.66 o 
   3   6  -9        1.94        1.73      2.19 o 
   4   6  -9       32.51       30.23      3.39 o 
   5   6  -9        7.04        3.39      2.26 o 
   6   6  -9       18.26       19.20      2.13 o 
  -6   7  -9        5.78        7.37      1.66 o 
  -5   7  -9       11.52        9.56      2.06 o 
  -4   7  -9       22.42       17.60      2.79 o 
  -3   7  -9       11.90       11.16      2.32 o 
  -2   7  -9       32.09       26.91      2.92 o 
  -1   7  -9        3.85        3.39      2.13 o 
   0   7  -9        6.56        6.13      3.22 o 
   1   7  -9        1.16        1.66      2.06 o 
   2   7  -9       12.88        5.78      2.86 o 
   3   7  -9       12.19        9.76      2.32 o 
   4   7  -9       18.07       17.87      2.52 o 
   5   7  -9        7.70        6.44      2.06 o 
   6   7  -9        8.31        9.70      1.46 o 
  -4   8  -9        2.43       -2.52      2.99 o 
  -3   8  -9       23.08       25.84      2.39 o 
  -2   8  -9       14.26        9.57      2.32 o 
  -1   8  -9       72.24       67.08      3.52 o 
   0   8  -9       21.12       23.64      3.39 o 
   1   8  -9       10.96       14.21      2.46 o 
   2   8  -9        2.11        1.00      2.99 o 
   3   8  -9        3.41       -2.32      3.52 o 
   4   8  -9        3.45        4.52      1.53 o 
  -2   9  -9        2.43        3.32      1.46 o 
  -1   9  -9        1.71       -0.20      2.72 o 
   0   9  -9        6.28        5.97      1.17 o 
   1   9  -9        0.49        0.73      2.32 o 
   2   9  -9        6.75        7.17      1.66 o 
   0   0  -8      405.58      482.86     10.31 o 
   0   1  -8      479.63      522.81      7.77 o 
   1   1  -8      211.99      222.25      6.53 o 
  -1   2  -8       88.84      108.62      3.33 o 
   0   2  -8      158.49      191.10      4.00 o 
   1   2  -8      745.06      848.87     15.01 o 
   2   2  -8      123.48      138.43      3.99 o 
  -2   3  -8      336.12      331.63      9.02 o 
  -1   3  -8      164.37      141.79      4.33 o 
   0   3  -8        0.12        0.19      1.99 o 
   1   3  -8      141.83      155.18      4.73 o 
   2   3  -8       26.69       20.40      2.39 o 
   3   3  -8      108.23      106.64      3.92 o 
  -3   4  -8      833.65      870.17     18.90 o 
  -2   4  -8      235.80      229.49      6.93 o 
  -1   4  -8        7.71       11.96      1.93 o 
   0   4  -8       29.87       29.99      1.81 o 
   1   4  -8       13.99       12.62      2.26 o 
   2   4  -8        5.35        6.24      2.06 o 
   3   4  -8       86.47       94.56      4.06 o 
   4   4  -8       98.58       80.80      4.06 o 
  -4   5  -8       46.25       43.33      3.06 o 
  -3   5  -8       61.34       66.40      3.39 o 
  -2   5  -8      517.72      503.18     14.72 o 
  -1   5  -8      131.41      131.29      4.59 o 
   0   5  -8       91.14       99.29      3.26 o 
   1   5  -8       36.25       37.28      3.06 o 
   2   5  -8        5.60        7.37      2.32 o 
   3   5  -8       52.22       54.63      3.39 o 
   4   5  -8      100.28       93.31      4.39 o 
   5   5  -8        9.47       11.69      2.26 o 
  -5   6  -8       12.98       11.82      2.46 o 
  -4   6  -8       30.10       33.29      3.06 o 
  -3   6  -8       51.41       51.31      3.12 o 
  -2   6  -8       57.16       55.10      3.46 o 
  -1   6  -8      152.54      147.69      5.12 o 
   0   6  -8       45.78       53.70      5.38 o 
   1   6  -8        6.71       10.29      2.13 o 
   2   6  -8       67.43       62.55      3.86 o 
   3   6  -8      111.62       97.25      4.39 o 
   4   6  -8        3.14        3.05      3.45 o 
   5   6  -8       19.58       19.20      2.86 o 
   6   6  -8       29.29       29.90      2.72 o 
  -6   7  -8        4.81        6.24      1.46 o 
  -5   7  -8       27.04       22.66      2.66 o 
  -4   7  -8       16.15       19.20      2.32 o 
  -3   7  -8        4.19        4.91      2.06 o 
  -2   7  -8        0.07        0.86      3.85 o 
  -1   7  -8       22.05       14.81      2.59 o 
   0   7  -8       56.26       53.47      2.47 o 
   1   7  -8       38.43       43.59      2.99 o 
   2   7  -8      109.74      108.55      4.72 o 
   3   7  -8        2.24       -1.26      3.72 o 
   4   7  -8        5.47        4.25      1.93 o 
   5   7  -8        0.80        0.66      2.99 o 
   6   7  -8        0.11        0.27      2.26 o 
  -5   8  -8       11.26        9.96      1.73 o 
  -4   8  -8       31.69       33.49      2.59 o 
  -3   8  -8        7.66        8.90      1.99 o 
  -2   8  -8        6.25       -1.79      3.25 o 
  -1   8  -8        0.88        2.66      3.05 o 
   0   8  -8       10.75        4.82      1.64 o 
   1   8  -8        4.44        4.52      2.26 o 
   2   8  -8       10.35       10.89      2.19 o 
   3   8  -8        4.76        1.00      3.32 o 
   4   8  -8        4.68        4.58      1.73 o 
   5   8  -8        1.35        1.73      2.19 o 
  -3   9  -8        1.08       -1.93      2.32 o 
  -2   9  -8       17.34       19.07      1.93 o 
  -1   9  -8        7.65        7.70      1.86 o 
   0   9  -8        9.77       11.42      2.62 o 
   1   9  -8        4.94        6.51      1.66 o 
   2   9  -8        1.63       -2.46      2.46 o 
   3   9  -8       28.00       26.11      2.13 o 
   0   1  -7      200.72      219.44      7.14 o 
   1   1  -7      326.02      406.12      8.76 o 
  -1   2  -7      515.15      552.91     10.94 o 
   0   2  -7      344.17      370.60      9.83 o 
   1   2  -7      374.95      452.29     10.04 o 
   2   2  -7      490.69      534.92     11.46 o 
  -2   3  -7      801.37      853.39     15.76 o 
  -1   3  -7      656.79      678.77     13.31 o 
   0   3  -7      379.01      430.83     30.73 o 
   1   3  -7      690.91      737.36     13.72 o 
   2   3  -7      361.22      358.34     10.09 o 
   3   3  -7       44.04       46.06      2.66 o 
  -3   4  -7       13.94        9.83      2.46 o 
  -2   4  -7       49.49       52.77      2.86 o 
  -1   4  -7      469.62      484.38     12.25 o 
   0   4  -7      212.02      218.03     10.73 o 
   1   4  -7       53.57       57.76      2.86 o 
   2   4  -7      288.22      299.64      9.01 o 
   3   4  -7      182.67      180.95      5.46 o 
   4   4  -7      334.31      359.94     10.81 o 
  -4   5  -7       90.01       84.85      4.26 o 
  -3   5  -7      491.40      470.20     12.51 o 
  -2   5  -7       27.05       22.85      2.59 o 
  -1   5  -7      225.33      215.45      6.40 o 
   0   5  -7      196.83      187.30      8.49 o 
   1   5  -7       79.98       90.03      3.86 o 
   2   5  -7       66.58       61.89      3.26 o 
   3   5  -7      147.98      147.29      5.19 o 
   4   5  -7       85.19       78.99      3.86 o 
   5   5  -7       17.91       22.65      3.19 o 
  -5   6  -7       25.54       23.98      2.99 o 
  -4   6  -7      103.20      110.87      4.39 o 
  -3   6  -7       70.12       75.12      3.92 o 
  -2   6  -7        4.89        5.91      2.13 o 
  -1   6  -7      180.15      174.72      5.33 o 
   0   6  -7      188.07      183.03      3.83 o 
   1   6  -7       74.07       84.03      4.12 o 
   2   6  -7        2.13       -4.18      4.18 o 
   3   6  -7        1.20        4.32      2.19 o 
   4   6  -7       37.77       38.01      3.06 o 
   5   6  -7        1.24        1.26      2.13 o 
   6   6  -7       18.78       19.93      2.59 o 
  -6   7  -7       10.27        7.37      1.99 o 
  -5   7  -7        2.35        5.05      2.19 o 
  -4   7  -7       15.11       19.93      2.86 o 
  -3   7  -7        2.95       -2.52      3.39 o 
  -2   7  -7        6.96        6.97      2.19 o 
  -1   7  -7       35.49       38.40      3.06 o 
   0   7  -7       63.06       66.26      2.61 o 
   1   7  -7       56.34       54.03      3.46 o 
   2   7  -7       23.74       23.38      3.06 o 
   3   7  -7       18.01       15.15      3.06 o 
   4   7  -7       38.43       33.09      2.86 o 
   5   7  -7       28.22       36.54      2.92 o 
   6   7  -7        1.51       -1.73      2.52 o 
  -5   8  -7        0.90        1.99      1.53 o 
  -4   8  -7        0.27       -0.33      2.52 o 
  -3   8  -7        1.90        1.06      2.13 o 
  -2   8  -7        4.72        8.17      2.32 o 
  -1   8  -7       22.86       23.52      2.86 o 
   0   8  -7       48.16       55.67      2.61 o 
   1   8  -7        6.59        6.77      2.39 o 
   2   8  -7        4.97        6.97      2.32 o 
   3   8  -7       10.23        7.90      2.13 o 
   4   8  -7       11.98       11.42      1.93 o 
   5   8  -7       15.10       18.47      2.06 o 
  -3   9  -7        0.34       -2.72      2.72 o 
  -2   9  -7       14.43       13.88      1.93 o 
  -1   9  -7        9.47        8.97      2.06 o 
   0   9  -7        1.07       -0.26      2.06 o 
   1   9  -7        5.71        2.72      3.06 o 
   2   9  -7        4.46        7.04      1.66 o 
   3   9  -7       15.30       16.21      1.99 o 
   0   1  -6      854.60      996.32      9.01 o 
   1   1  -6      653.68      762.57     11.33 o 
  -1   2  -6      201.92      230.33      6.80 o 
   0   2  -6      448.67      495.10      8.99 o 
   1   2  -6     1720.42     1986.57     19.98 o 
   2   2  -6       84.88       90.54      2.73 o 
  -2   3  -6      286.73      287.22      7.48 o 
  -1   3  -6     1213.64     1212.13     16.79 o 
   0   3  -6     2085.35     2236.07     28.21 o 
   1   3  -6     1204.38     1235.03     16.85 o 
   2   3  -6      149.99      153.43      4.53 o 
   3   3  -6      270.39      261.94      7.81 o 
  -3   4  -6       12.12       15.08      2.26 o 
  -2   4  -6      115.66       90.69      3.46 o 
  -1   4  -6       98.42       89.61      3.39 o 
   0   4  -6       12.43        7.27      3.16 o 
   1   4  -6      290.21      291.89      7.81 o 
   2   4  -6      910.23      921.52     16.86 o 
   3   4  -6      106.64      113.22      3.79 o 
   4   4  -6       29.18       29.83      2.52 o 
  -4   5  -6       47.20       46.78      2.92 o 
  -3   5  -6       47.51       41.40      3.06 o 
  -2   5  -6        4.04        5.51      1.73 o 
  -1   5  -6        8.22        9.17      1.99 o 
   0   5  -6      142.25      140.41      4.03 o 
   1   5  -6      101.96      101.91      3.86 o 
   2   5  -6       25.38       19.73      2.39 o 
   3   5  -6       23.20       16.61      2.66 o 
   4   5  -6       37.48       41.33      2.92 o 
   5   5  -6      204.63      205.08      6.33 o 
  -5   6  -6       41.76       39.21      3.06 o 
  -4   6  -6      218.87      208.98      6.13 o 
  -3   6  -6      134.77      119.11      4.72 o 
  -2   6  -6      289.77      285.25      8.94 o 
  -1   6  -6       87.59       87.31      3.92 o 
   0   6  -6       18.90       21.08      1.96 o 
   1   6  -6        4.71        0.40      3.92 o 
   2   6  -6       23.66       16.94      2.86 o 
   3   6  -6       34.60       36.08      2.99 o 
   4   6  -6        4.13        5.65      2.19 o 
   5   6  -6       31.82       31.16      2.66 o 
   6   6  -6       65.42       60.36      3.52 o 
  -6   7  -6        6.61        5.31      2.19 o 
  -5   7  -6       67.76       76.25      3.86 o 
  -4   7  -6       35.65       33.82      3.39 o 
  -3   7  -6       73.56       70.54      3.92 o 
  -2   7  -6      185.13      163.14      5.26 o 
  -1   7  -6      138.31      141.27      4.79 o 
   0   7  -6       26.32       23.88      2.14 o 
   1   7  -6        6.32        9.56      2.19 o 
   2   7  -6        6.63        5.18      2.19 o 
   3   7  -6       99.29       97.89      4.39 o 
   4   7  -6        4.40        5.91      2.52 o 
   5   7  -6        1.63        3.12      1.93 o 
   6   7  -6        1.68        4.98      1.59 o 
   7   7  -6        1.20       -0.46      2.39 o 
  -5   8  -6        2.80        3.05      1.66 o 
  -4   8  -6       10.54       12.02      2.06 o 
  -3   8  -6        9.20        6.77      1.86 o 
  -2   8  -6       35.28       33.02      3.26 o 
  -1   8  -6       18.13       17.27      2.52 o 
   0   8  -6       16.46       19.73      2.26 o 
   1   8  -6        8.96       10.43      2.52 o 
   2   8  -6        0.43        3.25      1.99 o 
   3   8  -6        9.48       11.82      2.32 o 
   4   8  -6        2.02        4.12      2.06 o 
   5   8  -6        4.87        5.38      1.73 o 
  -4   9  -6        1.17       -1.59      2.72 o 
  -3   9  -6        1.77        2.79      1.66 o 
  -2   9  -6        9.81       12.55      1.86 o 
  -1   9  -6        6.20        4.91      1.99 o 
   0   9  -6        3.97        3.11      1.71 o 
   1   9  -6        5.55        4.98      1.99 o 
   2   9  -6        0.19       -0.93      3.12 o 
   3   9  -6        0.44        1.66      2.46 o 
   4   9  -6       10.90        9.50      1.79 o 
   0   1  -5     1695.31     2009.79     12.13 o 
   1   1  -5     1067.84     1052.31     12.23 o 
  -1   2  -5      375.75      401.69      8.24 o 
   0   2  -5      603.25      600.05      7.21 o 
   1   2  -5      436.67      466.38      8.93 o 
   2   2  -5       71.25       83.74      2.53 o 
  -2   3  -5      629.84      627.07     11.90 o 
  -1   3  -5     1390.02     1333.97     16.67 o 
   0   3  -5     1407.84     1391.71     41.08 o 
   1   3  -5       43.74       46.40      2.19 o 
   2   3  -5      708.25      761.14     12.93 o 
   3   3  -5      101.76      105.92      3.19 o 
  -3   4  -5      119.04      121.57      3.86 o 
  -2   4  -5        1.22        0.00      2.13 o 
  -1   4  -5      148.71      159.62      4.73 o 
   0   4  -5      592.90      627.38      8.74 o 
   1   4  -5      490.03      470.59     10.86 o 
   2   4  -5      126.44      129.19      3.86 o 
   3   4  -5       86.43       77.21      3.26 o 
   4   4  -5      110.40      107.30      3.73 o 
  -4   5  -5       88.74       91.77      3.99 o 
  -3   5  -5       16.71       22.39      2.19 o 
  -2   5  -5      268.38      253.57      7.47 o 
  -1   5  -5      174.63      162.04      4.86 o 
   0   5  -5        1.05       -0.14      1.94 o 
   1   5  -5      233.82      212.86      6.60 o 
   2   5  -5        4.42        2.86      1.59 o 
   3   5  -5      191.92      188.43      5.33 o 
   4   5  -5       51.45       53.77      3.19 o 
   5   5  -5      125.29      129.67      4.86 o 
  -5   6  -5       59.61       60.48      3.59 o 
  -4   6  -5       50.87       41.67      3.06 o 
  -3   6  -5      102.43       99.56      4.12 o 
  -2   6  -5       62.12       61.69      3.52 o 
  -1   6  -5       28.42       23.92      2.59 o 
   0   6  -5       27.26       27.78      1.79 o 
   1   6  -5       78.12       76.06      3.72 o 
   2   6  -5        4.79        6.97      1.93 o 
   3   6  -5        3.29        1.66      2.46 o 
   4   6  -5       20.31       25.04      2.59 o 
   5   6  -5       32.54       33.29      2.66 o 
   6   6  -5       57.88       55.43      3.72 o 
  -6   7  -5        3.13        3.65      1.66 o 
  -5   7  -5       13.53       12.09      2.39 o 
  -4   7  -5       84.59       78.06      4.32 o 
  -3   7  -5       16.60       16.67      2.66 o 
  -2   7  -5      117.33      114.82      4.79 o 
  -1   7  -5       95.52       90.77      4.26 o 
   0   7  -5      125.57      124.47      5.16 o 
   1   7  -5      106.54      116.80      4.72 o 
   2   7  -5       28.31       28.37      2.59 o 
   3   7  -5       13.39       17.67      2.66 o 
   4   7  -5       45.87       48.51      3.46 o 
   5   7  -5       65.58       70.99      3.66 o 
   6   7  -5        3.17        1.66      2.72 o 
   7   7  -5        0.23       -0.27      2.46 o 
  -6   8  -5        3.53        5.18      1.59 o 
  -5   8  -5        0.30       -2.72      2.72 o 
  -4   8  -5        4.69        2.92      1.86 o 
  -3   8  -5        2.21       -3.59      3.59 o 
  -2   8  -5       28.16       26.91      3.39 o 
  -1   8  -5        7.91        6.44      2.59 o 
   0   8  -5       10.50       11.92      1.67 o 
   1   8  -5       21.55       22.19      2.99 o 
   2   8  -5        6.87        7.90      2.52 o 
   3   8  -5       31.98       34.75      3.19 o 
   4   8  -5       26.49       28.63      2.52 o 
   5   8  -5        0.23        0.93      2.79 o 
   6   8  -5        2.00        3.12      1.33 o 
  -4   9  -5        3.12        0.27      2.72 o 
  -3   9  -5        1.06        2.13      2.72 o 
  -2   9  -5       11.39       10.23      2.32 o 
  -1   9  -5        4.07        3.52      1.73 o 
   0   9  -5        4.13        3.74      2.13 o 
   1   9  -5        3.44        5.25      1.73 o 
   2   9  -5       20.12       23.98      2.33 o 
   3   9  -5       12.76       13.95      2.06 o 
   4   9  -5        5.09        7.31      1.73 o 
  -1  10  -5        6.11        8.97      1.46 o 
   0  10  -5        2.77        3.24      4.35 o 
   1  10  -5        7.04        1.06      3.06 o 
   0   0  -4      225.15      312.58      5.76 o 
   0   1  -4      577.44      690.06      6.15 o 
   1   1  -4     5263.54     6141.13     33.29 o 
  -1   2  -4     1109.81     1122.79     12.79 o 
   0   2  -4     2051.48     2184.50     43.11 o 
   1   2  -4      333.73      295.19      6.57 o 
   2   2  -4      131.11      129.04      3.73 o 
  -2   3  -4      723.60      706.47     12.07 o 
  -1   3  -4      348.50      328.37      7.90 o 
   0   3  -4       51.81       51.04      1.73 o 
   1   3  -4     2286.81     2445.30     22.05 o 
   2   3  -4      201.83      217.34      5.87 o 
   3   3  -4      385.92      353.40      9.23 o 
  -3   4  -4      340.63      337.79      9.95 o 
  -2   4  -4      318.08      320.29      9.02 o 
  -1   4  -4      412.03      362.53      9.37 o 
   0   4  -4     1125.18     1187.04     11.68 o 
   1   4  -4     1221.97     1231.90     16.99 o 
   2   4  -4        3.60       -0.73      2.39 o 
   3   4  -4      110.79      123.02      3.59 o 
   4   4  -4        6.67        9.56      1.93 o 
  -4   5  -4       46.20       52.50      3.06 o 
  -3   5  -4      192.89      191.91      6.19 o 
  -2   5  -4       57.93       53.44      2.73 o 
  -1   5  -4      400.71      401.36     11.17 o 
   0   5  -4       84.22       80.78      2.30 o 
   1   5  -4       25.20       24.65      2.26 o 
   2   5  -4      157.62      148.61      4.53 o 
   3   5  -4      159.79      143.34      4.39 o 
   4   5  -4       45.01       34.89      3.06 o 
   5   5  -4      129.42      134.00      5.19 o 
  -5   6  -4       36.27       29.30      3.19 o 
  -4   6  -4      111.21      110.55      4.72 o 
  -3   6  -4       47.80       42.27      3.19 o 
  -2   6  -4      276.56      253.21      7.54 o 
  -1   6  -4        0.16        2.52      3.25 o 
   0   6  -4       17.40       18.26      1.56 o 
   1   6  -4       79.40       69.88      3.52 o 
   2   6  -4      114.81      126.07      4.52 o 
   3   6  -4      181.27      177.19      5.59 o 
   4   6  -4       67.15       72.32      3.86 o 
   5   6  -4        7.61       10.63      2.19 o 
   6   6  -4        3.86       -2.13      4.25 o 
  -6   7  -4       12.95       13.35      2.13 o 
  -5   7  -4       11.04        9.96      2.52 o 
  -4   7  -4       23.25       31.09      3.06 o 
  -3   7  -4       21.67       27.17      2.66 o 
  -2   7  -4       90.69       82.52      3.86 o 
  -1   7  -4      134.18      117.84      4.59 o 
   0   7  -4      133.43      127.55      3.25 o 
   1   7  -4      140.64      151.39      5.06 o 
   2   7  -4       18.92       21.19      2.52 o 
   3   7  -4       29.97       26.84      2.66 o 
   4   7  -4       74.73       77.58      3.92 o 
   5   7  -4        6.80        6.71      2.13 o 
   6   7  -4        9.64        7.84      2.13 o 
   7   7  -4        2.23        0.00      1.86 o 
  -6   8  -4        1.61        2.19      1.46 o 
  -5   8  -4        0.84       -1.26      2.59 o 
  -4   8  -4       28.17       24.45      2.66 o 
  -3   8  -4       28.09       24.78      2.86 o 
  -2   8  -4       18.88       23.98      2.59 o 
  -1   8  -4       14.88       16.07      2.59 o 
   0   8  -4       17.65       19.52      1.88 o 
   1   8  -4       22.68       22.52      2.59 o 
   2   8  -4       21.50       18.60      2.52 o 
   3   8  -4       38.68       41.53      3.32 o 
   4   8  -4       84.07       86.18      3.79 o 
   5   8  -4        1.92        3.59      1.66 o 
   6   8  -4       18.46       14.15      2.19 o 
  -4   9  -4       10.77        9.70      1.86 o 
  -3   9  -4        0.09       -1.59      2.52 o 
  -2   9  -4        8.32        5.58      2.06 o 
  -1   9  -4       20.90       26.17      2.59 o 
   0   9  -4       11.82       12.16      1.67 o 
   1   9  -4       22.07       15.74      2.59 o 
   2   9  -4        9.45        8.37      2.13 o 
   3   9  -4       15.05       15.08      2.19 o 
   4   9  -4        4.75        1.33      2.92 o 
  -2  10  -4        2.13       -0.66      2.39 o 
  -1  10  -4        4.97        6.77      1.66 o 
   0  10  -4        2.20        2.06      1.88 o 
   1  10  -4       15.78       14.22      1.93 o 
   2  10  -4        0.61        1.53      1.26 o 
   0   1  -3     1732.81     1938.05      9.95 o 
   1   1  -3     9842.35    10819.84    230.25 o 
  -1   2  -3      554.37      535.89      5.66 o 
   0   2  -3     6380.76     6253.30    216.31 o 
   1   2  -3     1411.70     1395.53     14.16 o 
   2   2  -3     1692.02     1630.79     11.29 o 
  -2   3  -3      102.19      108.27      5.82 o 
  -1   3  -3       31.55       24.31      1.02 o 
   0   3  -3      572.11      507.93     11.65 o 
   1   3  -3      262.18      264.89      6.35 o 
   2   3  -3      904.22      808.30      8.72 o 
   3   3  -3      246.18      230.44      4.53 o 
  -3   4  -3        0.26        2.99      4.15 o 
  -2   4  -3      317.53      319.57      9.75 o 
  -1   4  -3      969.03      989.36      8.55 o 
   0   4  -3      531.38      529.35      6.63 o 
   1   4  -3      310.12      314.08      4.81 o 
   2   4  -3       36.94       41.04      1.60 o 
   3   4  -3      198.48      160.95      3.47 o 
   4   4  -3      366.39      324.90      8.32 o 
  -4   5  -3       18.36       15.56      2.06 o 
  -3   5  -3      241.92      249.76     12.00 o 
  -2   5  -3       17.31       19.20      1.76 o 
  -1   5  -3      346.30      326.01      5.31 o 
   0   5  -3       27.63       26.64      1.94 o 
   1   5  -3      918.97      896.98     15.30 o 
   2   5  -3       30.18       34.91      1.62 o 
   3   5  -3       19.80       19.07      1.60 o 
   4   5  -3       15.39       16.05      2.46 o 
   5   5  -3       19.07       18.11      2.99 o 
  -5   6  -3       10.58        6.35      2.29 o 
  -4   6  -3       93.05       92.54      2.83 o 
  -3   6  -3       14.20       15.82      2.52 o 
  -2   6  -3       20.23       21.31      1.78 o 
  -1   6  -3        5.35        3.35      1.03 o 
   0   6  -3      101.64      101.22      4.20 o 
   1   6  -3       47.23       45.62      1.63 o 
   2   6  -3      178.91      176.12      4.59 o 
   3   6  -3       58.31       56.66      5.98 o 
   4   6  -3       73.82       70.47      4.55 o 
   5   6  -3       39.50       41.84      2.18 o 
   6   6  -3       63.49       60.72      2.73 o 
  -6   7  -3        8.60       11.96      2.19 o 
  -5   7  -3       16.78       19.86      2.52 o 
  -4   7  -3       79.82       75.93      3.92 o 
  -3   7  -3       88.67       88.57      3.92 o 
  -2   7  -3      118.71      119.28      4.26 o 
  -1   7  -3      104.33       93.65      2.92 o 
   0   7  -3      186.18      193.67      3.53 o 
   1   7  -3       62.45       58.14      2.54 o 
   2   7  -3       21.85       24.95      1.78 o 
   3   7  -3       90.58       91.28      3.06 o 
   4   7  -3       14.39       11.07      1.88 o 
   5   7  -3       27.80       26.99      2.36 o 
   6   7  -3        9.87        9.26      2.66 o 
   7   7  -3       20.85       21.06      2.19 o 
  -6   8  -3       20.30       20.59      2.06 o 
  -5   8  -3       28.08       27.70      2.39 o 
  -4   8  -3        7.65        9.03      1.99 o 
  -3   8  -3       34.34       29.83      2.92 o 
  -2   8  -3        0.03       -3.45      3.45 o 
  -1   8  -3       10.61        7.43      1.55 o 
   0   8  -3       42.18       40.89      1.76 o 
   1   8  -3        7.25        6.39      1.55 o 
   2   8  -3       68.27       68.64      6.25 o 
   3   8  -3       40.90       41.90      2.35 o 
   4   8  -3       23.87       26.08      1.93 o 
   5   8  -3       31.62       35.32      1.90 o 
   6   8  -3        1.31        0.73      1.36 o 
  -5   9  -3        3.00        4.32      1.53 o 
  -4   9  -3        4.51        2.52      1.73 o 
  -3   9  -3        1.16        1.66      2.66 o 
  -2   9  -3        4.86        5.78      1.79 o 
  -1   9  -3       35.68       37.94      2.26 o 
   0   9  -3       11.02        9.49      1.18 o 
   1   9  -3        0.07       -0.49      1.87 o 
   2   9  -3       23.64       23.29      2.76 o 
   3   9  -3        1.18        1.49      1.41 o 
   4   9  -3        1.79        2.39      1.22 o 
   5   9  -3        0.42       -0.43      1.67 o 
  -2  10  -3        7.28        8.04      1.59 o 
  -1  10  -3        3.41        4.38      1.12 o 
   0  10  -3       16.82       18.55      1.13 o 
   1  10  -3        4.68        5.34      1.02 o 
   2  10  -3        0.69        0.11      1.05 o 
   0   1  -2      174.96      183.59      2.03 o 
   1   1  -2     3609.32     3505.15     66.90 o 
  -1   2  -2     1674.69     1453.27     18.62 o 
   0   2  -2     7606.94     7412.76    110.74 o 
   1   2  -2     3232.04     3010.51     40.88 o 
   2   2  -2     1076.83      957.84      8.05 o 
  -2   3  -2      208.61      206.63      4.50 o 
  -1   3  -2      971.14      865.20      6.67 o 
   0   3  -2      140.98      125.47      2.22 o 
   1   3  -2     1404.54     1284.06     17.24 o 
   2   3  -2     1028.96      890.14      8.87 o 
   3   3  -2      756.36      723.79     10.38 o 
  -3   4  -2      170.08      151.16      3.25 o 
  -2   4  -2      186.23      181.70      3.88 o 
  -1   4  -2      403.12      394.53      8.42 o 
   0   4  -2     1423.60     1301.76      9.42 o 
   1   4  -2      664.01      614.13      6.61 o 
   2   4  -2       39.41       37.19      1.50 o 
   3   4  -2      303.99      294.86      5.83 o 
   4   4  -2       39.23       37.28      3.12 o 
  -4   5  -2      126.25      109.81      7.55 o 
  -3   5  -2       35.47       35.51      3.55 o 
  -2   5  -2        3.34        2.89      1.96 o 
  -1   5  -2      482.22      406.70      8.55 o 
   0   5  -2       29.76       27.86      1.27 o 
   1   5  -2      153.17      139.81      3.23 o 
   2   5  -2      129.34      127.95      2.84 o 
   3   5  -2      189.26      174.83      3.77 o 
   4   5  -2        2.55        0.63      2.08 o 
   5   5  -2      133.56      140.54      3.38 o 
  -5   6  -2       60.63       55.13      4.89 o 
  -4   6  -2        6.92        5.39      1.89 o 
  -3   6  -2       38.91       38.62      2.16 o 
  -2   6  -2       39.69       37.15      1.84 o 
  -1   6  -2       46.06       52.14      1.71 o 
   0   6  -2      227.68      203.93      8.24 o 
   1   6  -2       49.84       52.45      1.73 o 
   2   6  -2       17.47       16.61      1.61 o 
   3   6  -2       24.10       25.94      1.88 o 
   4   6  -2      266.31      258.49      8.80 o 
   5   6  -2       20.57       20.10      2.03 o 
   6   6  -2        5.43        5.91      3.25 o 
  -6   7  -2       41.13       43.07      2.24 o 
  -5   7  -2       19.34       17.91      2.14 o 
  -4   7  -2       45.02       45.69      2.31 o 
  -3   7  -2       16.09       18.81      2.06 o 
  -2   7  -2        8.83       11.51      1.61 o 
  -1   7  -2       80.65       83.79      2.57 o 
   0   7  -2      133.54      133.41      2.71 o 
   1   7  -2       55.39       55.41      1.88 o 
   2   7  -2       79.02       73.04      2.63 o 
   3   7  -2        2.84        3.21      1.90 o 
   4   7  -2       41.97       42.47      2.34 o 
   5   7  -2       27.69       28.08      2.11 o 
   6   7  -2        0.60       -0.36      2.14 o 
   7   7  -2       10.76       10.68      1.43 o 
  -6   8  -2        1.73       -1.60      2.01 o 
  -5   8  -2       26.16       29.24      3.12 o 
  -4   8  -2        0.21       -2.38      2.38 o 
  -3   8  -2        9.32        4.85      1.50 o 
  -2   8  -2        1.85        2.18      2.29 o 
  -1   8  -2      177.91      164.20     44.64 o 
   0   8  -2       26.64       26.11      1.79 o 
   1   8  -2       11.85        8.15      1.58 o 
   2   8  -2       39.07       36.77      2.62 o 
   3   8  -2       31.27       31.63      2.92 o 
   4   8  -2        1.20       -1.13      1.62 o 
   5   8  -2       13.17       13.40      3.92 o 
   6   8  -2       13.96       15.34      1.45 o 
  -5   9  -2        0.34        0.66      1.83 o 
  -4   9  -2       18.03       20.53      2.76 o 
  -3   9  -2        3.73        2.40      2.42 o 
  -2   9  -2        5.85        4.29      2.26 o 
  -1   9  -2        3.98        4.97      2.09 o 
   0   9  -2       52.14       52.59      3.23 o 
   1   9  -2       32.27       33.99      1.61 o 
   2   9  -2       14.05       13.15      1.57 o 
   3   9  -2        5.37        7.71      1.46 o 
   4   9  -2        2.50        0.11      2.17 o 
   5   9  -2        5.61        7.03      1.21 o 
  -3  10  -2        0.18       -0.94      1.48 o 
  -2  10  -2        6.96        2.27      3.79 o 
  -1  10  -2        4.96        3.13      1.63 o 
   0  10  -2        0.15       -1.59      1.59 o 
   1  10  -2        1.62        2.63      0.92 o 
   2  10  -2        9.42       11.23      1.29 o 
   3  10  -2        0.22       -2.85      3.65 o 
   0   1  -1      782.53      728.41     10.29 o 
   1   1  -1     1516.16     1414.21     15.82 o 
  -1   2  -1      668.18      536.98      4.32 o 
   0   2  -1     6378.57     5776.39    243.95 o 
   1   2  -1      332.75      274.67      5.76 o 
   2   2  -1     2087.46     1816.92     29.32 o 
  -2   3  -1     1139.21     1002.86     19.50 o 
  -1   3  -1      446.96      392.96      4.40 o 
   0   3  -1       29.44       27.73      0.93 o 
   1   3  -1      189.91      168.27      3.18 o 
   2   3  -1       38.88       38.15      1.29 o 
   3   3  -1      353.62      312.51      5.77 o 
  -3   4  -1      332.42      323.29      6.52 o 
  -2   4  -1        8.13        4.64      1.30 o 
  -1   4  -1      141.29      126.58      3.37 o 
   0   4  -1      718.60      665.98     12.57 o 
   1   4  -1      171.51      174.48      3.51 o 
   2   4  -1      644.45      596.60     16.61 o 
   3   4  -1      642.88      609.36     16.09 o 
   4   4  -1      144.12      155.89      4.83 o 
  -4   5  -1       55.99       47.00      3.12 o 
  -3   5  -1       82.66       73.25      3.92 o 
  -2   5  -1      148.62      152.46      7.82 o 
  -1   5  -1      242.64      212.17      4.40 o 
   0   5  -1       29.20       25.81      1.20 o 
   1   5  -1       23.77       22.68      1.78 o 
   2   5  -1      170.51      140.04      2.99 o 
   3   5  -1      278.47      273.54      5.98 o 
   4   5  -1       27.29       30.33      3.09 o 
   5   5  -1       20.96       12.12      8.17 o 
  -5   6  -1       46.59       47.72      2.51 o 
  -4   6  -1       45.94       44.71      2.35 o 
  -3   6  -1       43.95       44.44      2.01 o 
  -2   6  -1       43.18       44.60      3.06 o 
  -1   6  -1      239.18      242.79      4.42 o 
   0   6  -1      256.56      243.19      4.23 o 
   1   6  -1       20.48       21.87      1.87 o 
   2   6  -1      155.41      152.81      3.20 o 
   3   6  -1       97.59       94.40      2.76 o 
   4   6  -1       73.68       68.94      2.63 o 
   5   6  -1       73.28       73.87     42.28 o 
   6   6  -1       28.93       30.72      2.16 o 
  -6   7  -1       22.74       20.40      2.01 o 
  -5   7  -1       10.49       13.95      3.75 o 
  -4   7  -1       44.85       35.39     21.03 o 
  -3   7  -1       65.93       52.76     30.91 o 
  -2   7  -1       10.24        9.12      2.19 o 
  -1   7  -1        0.29        1.00      1.76 o 
   0   7  -1       34.84       33.30      3.15 o 
   1   7  -1       98.02      103.12      3.16 o 
   2   7  -1      222.21      219.48      6.36 o 
   3   7  -1      128.80      122.08      4.86 o 
   4   7  -1        7.36        3.73      2.89 o 
   5   7  -1       26.33       23.60      5.02 o 
   6   7  -1       36.60       27.05     18.07 o 
   7   7  -1       35.03       27.53     17.51 o 
  -6   8  -1        6.27        7.80      1.26 o 
  -5   8  -1       21.38       12.40      3.42 o 
  -4   8  -1       27.30       24.64      2.02 o 
  -3   8  -1       70.55       79.82      3.03 o 
  -2   8  -1       13.96       12.47      2.42 o 
  -1   8  -1       30.04       25.70      1.60 o 
   0   8  -1       34.84       33.64      1.80 o 
   1   8  -1      195.02      194.90      3.42 o 
   2   8  -1       11.27        9.50      1.67 o 
   3   8  -1       10.18       10.68      2.09 o 
   4   8  -1       13.97       13.11      5.58 o 
   5   8  -1       11.31        9.81      1.61 o 
   6   8  -1       36.17       39.82      1.87 o 
  -5   9  -1        4.68        3.79      1.10 o 
  -4   9  -1        5.17        4.05      1.54 o 
  -3   9  -1        7.80        8.87      1.46 o 
  -2   9  -1       13.39       11.92      1.60 o 
  -1   9  -1        4.73        5.11      1.50 o 
   0   9  -1        9.67        7.51      1.43 o 
   1   9  -1       37.94       37.53      1.80 o 
   2   9  -1        9.46        6.72      1.72 o 
   3   9  -1        8.58        5.64      1.58 o 
   4   9  -1        1.35        1.66      1.69 o 
   5   9  -1        1.14       -0.62      1.75 o 
  -3  10  -1        3.15        3.70      1.83 o 
  -2  10  -1        3.97        7.55      1.43 o 
  -1  10  -1        3.57        2.39      1.04 o 
   0  10  -1       11.92       12.76      1.05 o 
   1  10  -1       15.35       15.64      1.19 o 
   2  10  -1        3.24        5.64      1.22 o 
   3  10  -1        0.84        2.13      1.57 o 
   0   1   0      768.14      656.70      7.47 o 
   1   1   0     2643.60     2356.85     40.76 o 
  -1   2   0      432.65      431.41      5.69 o 
   0   2   0     1330.00     1176.89     36.50 o 
   1   2   0      171.24      149.60      2.42 o 
   2   2   0      232.30      204.25      3.69 o 
  -2   3   0        4.37        4.50      1.00 o 
  -1   3   0     2350.86     2115.16     10.59 o 
   0   3   0      497.12      501.15      4.78 o 
   1   3   0        4.75        2.90      0.81 o 
   2   3   0      436.63      367.17      5.60 o 
   3   3   0       20.65       16.49      2.13 o 
  -3   4   0       33.67       28.52      1.36 o 
  -2   4   0     1901.99     1849.08     56.32 o 
  -1   4   0      361.47      384.25      6.17 o 
   0   4   0      684.37      645.85     11.23 o 
   1   4   0       46.06       46.28      1.92 o 
   2   4   0       62.46       55.12      1.60 o 
   3   4   0        7.65        5.32      1.10 o 
   4   4   0       27.26       28.01      1.64 o 
  -4   5   0       47.68       43.41      3.06 o 
  -3   5   0        0.41       -1.21      2.05 o 
  -2   5   0      347.00      289.38     11.59 o 
  -1   5   0      559.80      534.77     10.90 o 
   0   5   0      115.54      106.49      1.95 o 
   1   5   0      253.78      255.10      4.25 o 
   2   5   0      182.29      160.13      3.44 o 
   3   5   0       26.45       27.99      1.61 o 
   4   5   0        4.61        2.28      2.13 o 
   5   5   0        7.25        7.70      1.26 o 
  -5   6   0        0.31        1.65      1.83 o 
  -4   6   0       45.19       42.33      2.36 o 
  -3   6   0       56.72       62.81      2.27 o 
  -2   6   0       15.17       18.09      1.56 o 
  -1   6   0      196.08      170.76      3.76 o 
   0   6   0        3.67        3.46      3.71 o 
   1   6   0      167.16      160.88      2.80 o 
   2   6   0      204.04      212.24      4.66 o 
   3   6   0       24.26       28.78      1.83 o 
   4   6   0       16.95       15.15      1.74 o 
   5   6   0       27.33       20.70      1.86 o 
   6   6   0       20.22       26.00      2.39 o 
  -6   7   0       43.63       42.34      2.18 o 
  -5   7   0       53.32       44.15      9.44 o 
  -4   7   0       45.52       42.04      2.43 o 
  -3   7   0        0.91       -1.73      2.72 o 
  -2   7   0        0.02        0.62      2.32 o 
  -1   7   0      190.13      190.90      6.98 o 
   0   7   0       36.22       29.44      3.48 o 
   1   7   0      257.87      243.92      4.25 o 
   2   7   0       42.84       46.52      2.33 o 
   3   7   0       28.97       29.70      2.11 o 
   4   7   0       13.10       19.96      1.88 o 
   5   7   0       11.03       11.33      1.67 o 
   6   7   0        0.06        2.14      2.89 o 
   7   7   0        1.48        1.64      1.99 o 
  -6   8   0       34.24       32.10      1.68 o 
  -5   8   0       49.80       51.31      2.30 o 
  -4   8   0        8.96        7.10      1.55 o 
  -3   8   0       28.17       27.23      2.36 o 
  -2   8   0        4.09       10.25      1.96 o 
  -1   8   0       16.22       16.42      1.53 o 
   0   8   0      122.50      116.64      2.72 o 
   1   8   0       14.53       15.57      1.53 o 
   2   8   0        2.48        1.48      2.19 o 
   3   8   0       19.07       17.38      1.96 o 
   4   8   0       10.59        6.53      1.71 o 
   5   8   0        1.20       -1.09      2.28 o 
   6   8   0        3.78        3.12      1.51 o 
  -5   9   0       12.67       14.18      1.34 o 
  -4   9   0       36.46       35.76      1.95 o 
  -3   9   0        2.96        1.66      1.76 o 
  -2   9   0        0.88        1.16      2.00 o 
  -1   9   0        1.11        0.62      1.75 o 
   0   9   0       10.51       10.68      1.38 o 
   1   9   0        0.01       -1.00      1.52 o 
   2   9   0       57.59       66.44      2.68 o 
   3   9   0        3.14       -0.79      2.46 o 
   4   9   0       10.91       12.50      1.69 o 
   5   9   0       14.96       17.50      1.36 o 
  -3  10   0        9.40        9.33      1.46 o 
  -2  10   0        0.08        0.88      1.62 o 
  -1  10   0        0.80        1.96      1.56 o 
   0  10   0        9.32       11.04      1.35 o 
   1  10   0        0.03        0.73      1.39 o 
   2  10   0        0.84        2.93      1.99 o 
   3  10   0        6.07        6.91      3.22 o 
   0   1   1      672.68      622.18      9.55 o 
   1   1   1     1332.64     1251.49     13.59 o 
  -1   2   1      647.10      535.75      7.74 o 
   0   2   1     6462.82     5956.23    177.67 o 
   1   2   1      345.86      295.67      4.91 o 
   2   2   1     2106.54     1854.46     31.90 o 
  -2   3   1     1179.53     1063.56     23.79 o 
  -1   3   1      391.17      342.17     10.36 o 
   0   3   1       13.15       12.95      1.28 o 
   1   3   1      182.57      168.67      2.73 o 
   2   3   1       34.10       35.00      1.93 o 
   3   3   1      382.73      359.63      6.08 o 
  -3   4   1      290.82      286.71      5.40 o 
  -2   4   1        6.73        6.62      1.10 o 
  -1   4   1      154.13      142.27      4.89 o 
   0   4   1      676.83      630.30      6.35 o 
   1   4   1      191.39      196.35      4.90 o 
   2   4   1      691.62      634.68      8.52 o 
   3   4   1      637.07      602.09      8.79 o 
   4   4   1      172.58      184.02      3.96 o 
  -4   5   1       63.23       60.23      2.26 o 
  -3   5   1       82.58       69.50      2.19 o 
  -2   5   1      161.81      168.16      9.69 o 
  -1   5   1      230.65      215.40      3.78 o 
   0   5   1       42.73       40.82      1.71 o 
   1   5   1       28.79       25.96      1.66 o 
   2   5   1      183.12      155.04      3.96 o 
   3   5   1      257.87      239.91      5.08 o 
   4   5   1       37.70       40.09      2.99 o 
   5   5   1       20.67       17.03      8.74 o 
  -5   6   1       45.49       44.39      2.21 o 
  -4   6   1       35.71       40.46      3.42 o 
  -3   6   1       52.83       50.66      2.53 o 
  -2   6   1       37.70       39.62      1.97 o 
  -1   6   1      251.95      256.04      4.53 o 
   0   6   1      244.92      233.72      5.89 o 
   1   6   1       17.61       19.00      1.25 o 
   2   6   1      148.23      146.47      3.20 o 
   3   6   1       97.31       96.65      3.09 o 
   4   6   1       67.88       67.97      4.22 o 
   5   6   1       81.67       76.82     42.12 o 
   6   6   1       23.76       27.36      2.01 o 
  -6   7   1       25.38       29.34      5.48 o 
  -5   7   1       10.52       11.14      2.32 o 
  -4   7   1       49.13       47.32     28.61 o 
  -3   7   1       58.77       50.92     30.37 o 
  -2   7   1        8.70        9.09      2.39 o 
  -1   7   1        0.19       -0.47      2.00 o 
   0   7   1       29.05       29.10      2.16 o 
   1   7   1       94.80       99.81      2.30 o 
   2   7   1      219.83      221.01      5.13 o 
   3   7   1      139.50      135.85      3.34 o 
   4   7   1       11.46        9.54      1.99 o 
   5   7   1       22.11       21.11      1.73 o 
   6   7   1       42.06       46.98      2.72 o 
   7   7   1       32.71       30.36      3.55 o 
  -6   8   1        4.60        4.25      2.69 o 
  -5   8   1       21.69       16.14     12.19 o 
  -4   8   1       25.72       27.13      2.02 o 
  -3   8   1       74.09       80.75      3.66 o 
  -2   8   1       11.22       12.12      1.55 o 
  -1   8   1       31.79       30.47      1.76 o 
   0   8   1       39.35       38.99      1.78 o 
   1   8   1      186.23      189.86      3.39 o 
   2   8   1       14.62       15.37      1.83 o 
   3   8   1       10.52       11.29      3.15 o 
   4   8   1       13.61       17.19      1.71 o 
   5   8   1       13.57       14.65      2.03 o 
   6   8   1       34.77       40.69      1.79 o 
  -5   9   1        4.01        1.74      3.22 o 
  -4   9   1        4.84        1.99      2.24 o 
  -3   9   1        6.81        6.49      1.48 o 
  -2   9   1       14.51       14.12      2.36 o 
  -1   9   1        5.44        5.50      1.21 o 
   0   9   1       10.38       10.52      1.38 o 
   1   9   1       39.38       39.80      1.95 o 
   2   9   1        8.32       10.20      1.60 o 
   3   9   1        8.25        5.95      1.48 o 
   4   9   1        1.30        1.36      1.93 o 
   5   9   1        1.14       -0.93      1.78 o 
  -3  10   1        3.61        6.40      1.08 o 
  -2  10   1        3.20        3.07      1.14 o 
  -1  10   1        3.24        1.36      1.45 o 
   0  10   1       11.75       12.64      1.79 o 
   1  10   1       15.95       16.10      1.70 o 
   2  10   1        3.46        6.79      1.12 o 
   3  10   1        0.96       -0.88      1.74 o 
   0   1   2      164.71      181.55      1.89 o 
   1   1   2     3485.02     3471.55     42.85 o 
  -1   2   2     1664.56     1471.52     16.82 o 
   0   2   2     8025.61     8154.90    366.30 o 
   1   2   2     2959.38     2853.17    102.44 o 
   2   2   2     1149.25     1061.95      8.60 o 
  -2   3   2      231.47      224.57     11.38 o 
  -1   3   2      928.31      830.86     14.56 o 
   0   3   2      142.59      129.98      2.23 o 
   1   3   2     1581.01     1487.33     12.74 o 
   2   3   2      962.96      868.20      8.83 o 
   3   3   2      679.32      664.17     14.58 o 
  -3   4   2      180.25      158.75      8.46 o 
  -2   4   2      180.25      179.85      4.40 o 
  -1   4   2      404.72      397.01      6.09 o 
   0   4   2     1432.82     1348.76      9.58 o 
   1   4   2      621.16      595.31      6.43 o 
   2   4   2       45.98       41.99      4.15 o 
   3   4   2      317.16      322.20     11.92 o 
   4   4   2       40.90       35.15      2.86 o 
  -4   5   2      134.92      120.14      3.06 o 
  -3   5   2       36.42       36.98      1.76 o 
  -2   5   2        1.52       -0.20      1.43 o 
  -1   5   2      499.26      437.24     10.52 o 
   0   5   2       29.60       31.11      1.90 o 
   1   5   2      164.82      158.05      5.34 o 
   2   5   2      120.48      126.59      2.63 o 
   3   5   2      176.81      165.22      5.59 o 
   4   5   2        7.86        8.08      1.53 o 
   5   5   2      139.96      147.78      3.73 o 
  -5   6   2       57.13       57.83      2.54 o 
  -4   6   2        3.43        1.16      1.89 o 
  -3   6   2       38.02       38.64      2.29 o 
  -2   6   2       40.58       43.16      2.43 o 
  -1   6   2       32.33       35.48      1.53 o 
   0   6   2      234.30      207.23      3.93 o 
   1   6   2       46.86       49.56      1.64 o 
   2   6   2       15.39       14.23     10.40 o 
   3   6   2       31.61       31.55      1.99 o 
   4   6   2      268.68      271.64      8.37 o 
   5   6   2       14.66       13.97      1.86 o 
   6   6   2        7.69       10.18      2.62 o 
  -6   7   2       39.07       34.81      2.11 o 
  -5   7   2       24.54       22.39      2.14 o 
  -4   7   2       50.24       48.08      2.49 o 
  -3   7   2       16.85       16.50      1.64 o 
  -2   7   2       13.22       12.72      1.76 o 
  -1   7   2       89.67      100.22      2.49 o 
   0   7   2      121.41      125.20      4.56 o 
   1   7   2       48.93       50.96      1.94 o 
   2   7   2       83.05       62.05     28.19 o 
   3   7   2        2.14        2.36      1.50 o 
   4   7   2       38.52       41.53      2.18 o 
   5   7   2       29.18       28.19      2.46 o 
   6   7   2        0.72        1.82      1.62 o 
   7   7   2       11.19       12.35      1.41 o 
  -6   8   2        1.68        0.60      1.38 o 
  -5   8   2       24.36       30.26      4.32 o 
  -4   8   2        0.08       -2.51      2.51 o 
  -3   8   2        9.03        8.29      1.96 o 
  -2   8   2        3.23        3.27      3.05 o 
  -1   8   2      180.55      167.83     46.35 o 
   0   8   2       22.19       21.80      1.53 o 
   1   8   2       11.51       11.26      2.03 o 
   2   8   2       37.41       29.87      7.77 o 
   3   8   2       29.66       21.11     11.33 o 
   4   8   2        0.93       -0.18      1.79 o 
   5   8   2       14.80       17.51      1.71 o 
   6   8   2       14.31       14.84      2.46 o 
  -5   9   2        0.37        0.03      1.68 o 
  -4   9   2       15.59       16.69      2.03 o 
  -3   9   2        3.75        5.71      2.72 o 
  -2   9   2        5.56        5.64      1.31 o 
  -1   9   2        5.20        6.98      1.92 o 
   0   9   2       49.90       50.51      1.96 o 
   1   9   2       31.95       34.04      1.78 o 
   2   9   2       14.87       17.15      2.03 o 
   3   9   2        6.51        6.33      5.81 o 
   4   9   2        1.51        2.19      1.03 o 
   5   9   2        6.36        9.80      1.15 o 
  -3  10   2        0.32       -1.06      1.64 o 
  -2  10   2        7.05        5.61      1.22 o 
  -1  10   2        5.29        6.43      1.37 o 
   0  10   2        0.14        0.84      1.49 o 
   1  10   2        1.63        2.66      1.19 o 
   2  10   2        9.71        8.84      1.29 o 
   3  10   2        0.44        0.30      1.56 o 
   0   1   3     1734.67     1936.56     11.99 o 
   1   1   3     9580.91    10597.03    178.33 o 
  -1   2   3      573.10      564.99      4.90 o 
   0   2   3     6495.11     6634.26    170.71 o 
   1   2   3     1274.70     1336.05     10.85 o 
   2   2   3     1820.60     1812.84     11.99 o 
  -2   3   3      127.18      132.55      2.81 o 
  -1   3   3       61.45       54.48      1.46 o 
   0   3   3      594.22      540.19      6.67 o 
   1   3   3      265.48      278.34      3.97 o 
   2   3   3      850.43      816.08      9.37 o 
   3   3   3      253.52      237.20     25.83 o 
  -3   4   3        0.48        0.02      1.81 o 
  -2   4   3      300.58      313.73     11.89 o 
  -1   4   3      927.78      932.68     13.06 o 
   0   4   3      576.97      582.54      6.45 o 
   1   4   3      335.13      356.03     17.17 o 
   2   4   3       56.44       62.73      1.81 o 
   3   4   3      190.34      161.96      6.03 o 
   4   4   3      363.09      366.88      7.33 o 
  -4   5   3       26.30       24.05      2.19 o 
  -3   5   3      253.61      258.73     11.27 o 
  -2   5   3       19.45       20.57      1.54 o 
  -1   5   3      346.87      332.56      5.48 o 
   0   5   3       15.15       13.84      1.04 o 
   1   5   3      924.99      905.77     11.27 o 
   2   5   3       24.79       27.04      3.22 o 
   3   5   3       14.16       12.79      2.23 o 
   4   5   3       18.85       20.75      1.57 o 
   5   5   3       21.48       23.86      5.38 o 
  -5   6   3       10.59       11.82      1.60 o 
  -4   6   3      101.31       98.34      3.03 o 
  -3   6   3        9.90        9.43      1.51 o 
  -2   6   3       22.78       24.85      1.79 o 
  -1   6   3        5.18        2.18      1.56 o 
   0   6   3      101.67      102.59      2.17 o 
   1   6   3       37.16       38.46      1.56 o 
   2   6   3      181.44      175.82      3.95 o 
   3   6   3       58.20       53.33      2.19 o 
   4   6   3       71.43       71.03      3.39 o 
   5   6   3       44.92       44.37      2.49 o 
   6   6   3       67.20       66.37      2.75 o 
  -6   7   3        6.29        8.05      1.55 o 
  -5   7   3       18.77       21.49      1.94 o 
  -4   7   3       72.44       73.07      5.88 o 
  -3   7   3       98.03      102.37      3.99 o 
  -2   7   3      111.17      114.77      4.09 o 
  -1   7   3      104.14       94.19      5.42 o 
   0   7   3      172.24      187.16      7.68 o 
   1   7   3       70.53       69.42      2.12 o 
   2   7   3       24.53       24.05      1.79 o 
   3   7   3       85.85       92.43      2.88 o 
   4   7   3       18.24       18.99      2.46 o 
   5   7   3       29.76       30.06      2.07 o 
   6   7   3        6.75        5.16      1.57 o 
   7   7   3       21.77       19.86      1.55 o 
  -6   8   3       17.63       18.48      1.37 o 
  -5   8   3       26.68       25.76      1.69 o 
  -4   8   3        7.83        5.77      1.83 o 
  -3   8   3       32.46       31.60      2.09 o 
  -2   8   3        0.17       -1.70      3.65 o 
  -1   8   3        9.30        5.33      1.98 o 
   0   8   3       46.15       43.58      1.84 o 
   1   8   3        5.38        6.39      2.95 o 
   2   8   3       62.14       62.27      6.55 o 
   3   8   3       46.69       50.30      2.35 o 
   4   8   3       28.17       37.64      6.71 o 
   5   8   3       28.29       29.69      2.62 o 
   6   8   3        1.59       -0.66      2.89 o 
  -5   9   3        2.31        1.87      1.16 o 
  -4   9   3        4.35        7.70      3.35 o 
  -3   9   3        1.22        2.15      2.22 o 
  -2   9   3        4.08        4.26      1.87 o 
  -1   9   3       37.35       38.06      1.76 o 
   0   9   3       11.07        9.54      1.45 o 
   1   9   3        0.23       -0.73      1.96 o 
   2   9   3       22.65       23.06      1.89 o 
   3   9   3        1.33       -2.31      2.31 o 
   4   9   3        1.46        3.04      1.07 o 
   5   9   3        0.50        1.24      1.14 o 
  -2  10   3        6.19        8.77      1.15 o 
  -1  10   3        2.93        7.03      0.88 o 
   0  10   3       16.71       16.63      1.13 o 
   1  10   3        5.10        5.31      0.96 o 
   2  10   3        0.61        0.18      1.71 o 
   0   0   4      147.48      193.53      4.61 o 
   0   1   4      456.25      550.35      4.36 o 
   1   1   4     5047.27     5809.44     57.84 o 
  -1   2   4     1130.37     1156.52      8.21 o 
   0   2   4     2099.79     2312.47     28.25 o 
   1   2   4      357.63      331.44      4.33 o 
   2   2   4      149.75      158.14      3.30 o 
  -2   3   4      716.45      715.61     30.67 o 
  -1   3   4      386.32      382.82      9.95 o 
   0   3   4       48.53       48.03      1.21 o 
   1   3   4     2270.64     2407.06     12.70 o 
   2   3   4      192.48      217.53      4.22 o 
   3   3   4      407.05      377.21     17.53 o 
  -3   4   4      334.55      329.83      8.88 o 
  -2   4   4      358.00      352.77     26.74 o 
  -1   4   4      463.30      446.85      5.96 o 
   0   4   4     1111.44     1207.34     16.98 o 
   1   4   4     1219.50     1224.69     11.60 o 
   2   4   4        4.71        5.67      1.07 o 
   3   4   4      117.84      134.57      2.98 o 
   4   4   4        8.45        9.11      1.36 o 
  -4   5   4       48.24       50.30      3.36 o 
  -3   5   4      195.98      185.34     11.52 o 
  -2   5   4       85.63       76.52      2.37 o 
  -1   5   4      353.28      376.79      6.24 o 
   0   5   4       86.38       86.43      2.05 o 
   1   5   4       26.50       24.74      1.29 o 
   2   5   4      145.68      130.96      3.39 o 
   3   5   4      170.22      158.67      5.59 o 
   4   5   4       53.70       47.97      5.05 o 
   5   5   4      121.24      120.96      3.29 o 
  -5   6   4       41.92       40.37      2.21 o 
  -4   6   4      110.65      108.31      3.96 o 
  -3   6   4       52.84       56.80      2.58 o 
  -2   6   4      260.01      269.50      5.80 o 
  -1   6   4        0.28       -1.69      1.81 o 
   0   6   4       19.80       22.67      1.32 o 
   1   6   4       60.74       54.94      2.23 o 
   2   6   4      117.32      122.79      3.15 o 
   3   6   4      202.45      194.39      4.35 o 
   4   6   4       64.89       71.65      4.85 o 
   5   6   4        9.19        9.68      1.55 o 
   6   6   4        5.18        5.44      1.93 o 
  -6   7   4       11.63       10.29      1.89 o 
  -5   7   4       10.56       16.82      2.59 o 
  -4   7   4       19.47       26.08      2.16 o 
  -3   7   4       23.85       88.73     47.07 o 
  -2   7   4       85.58       84.60      5.19 o 
  -1   7   4      138.28      136.86      3.95 o 
   0   7   4      130.34      131.40      3.72 o 
   1   7   4      149.05      163.71      2.89 o 
   2   7   4       14.48       15.41      2.36 o 
   3   7   4       23.06       19.33      4.65 o 
   4   7   4       77.32       72.07      2.77 o 
   5   7   4        6.40        4.00      2.04 o 
   6   7   4        9.74       10.80      1.89 o 
   7   7   4        2.02       -0.59      1.92 o 
  -6   8   4        1.88        2.36      1.26 o 
  -5   8   4        0.74        1.39      2.76 o 
  -4   8   4       22.63       19.73      1.62 o 
  -3   8   4       27.46       24.78      2.04 o 
  -2   8   4       18.88       18.38      1.81 o 
  -1   8   4       15.36       17.61      2.10 o 
   0   8   4       18.45       20.82      1.50 o 
   1   8   4       21.79       24.60      1.52 o 
   2   8   4       21.98       17.04      2.96 o 
   3   8   4       40.63       42.50      2.30 o 
   4   8   4       85.04       88.86      2.79 o 
   5   8   4        2.95        2.11      2.15 o 
   6   8   4       16.54       17.88      2.66 o 
  -5   9   4        1.09        1.20      2.39 o 
  -4   9   4       12.18       11.62      1.63 o 
  -3   9   4        0.00        3.68      1.43 o 
  -2   9   4        8.04        8.23      1.83 o 
  -1   9   4       21.06       23.46      1.50 o 
   0   9   4       10.05       11.62      1.29 o 
   1   9   4       23.39       24.80      2.72 o 
   2   9   4        9.64       10.58      2.06 o 
   3   9   4       14.30       13.73      1.57 o 
   4   9   4        5.54        5.98      1.21 o 
   5   9   4        4.42        4.25      1.39 o 
  -2  10   4        2.33        0.47      1.29 o 
  -1  10   4        5.56        5.62      0.95 o 
   0  10   4        2.42        2.51      1.11 o 
   1  10   4       14.49       17.61      1.12 o 
   2  10   4        0.60        1.33      1.59 o 
   0   1   5     1663.74     1917.84     11.45 o 
   1   1   5     1211.84     1241.05     11.67 o 
  -1   2   5      316.53      344.70      5.65 o 
   0   2   5      723.89      745.27      6.23 o 
   1   2   5      425.99      462.36      5.00 o 
   2   2   5       41.67       50.97      1.48 o 
  -2   3   5      631.68      645.23     27.20 o 
  -1   3   5     1380.96     1369.91     18.46 o 
   0   3   5     1323.39     1375.78     12.60 o 
   1   3   5       44.09       50.10      2.06 o 
   2   3   5      669.02      774.94     16.75 o 
   3   3   5      117.73      127.09      5.32 o 
  -3   4   5      123.31      126.59      6.72 o 
  -2   4   5        1.43        0.05      1.28 o 
  -1   4   5      175.44      195.15      3.36 o 
   0   4   5      650.00      714.50      9.21 o 
   1   4   5      467.06      469.75      8.97 o 
   2   4   5      135.00      140.23      3.11 o 
   3   4   5       72.37       64.67      2.16 o 
   4   4   5      113.26      121.52     10.05 o 
  -4   5   5       94.87       98.78      2.93 o 
  -3   5   5       26.53       25.00      3.45 o 
  -2   5   5      260.59      268.88      8.24 o 
  -1   5   5      160.40      158.40      2.74 o 
   0   5   5        5.83        4.54      1.14 o 
   1   5   5      220.89      206.83      5.25 o 
   2   5   5        2.66        0.66      2.13 o 
   3   5   5      188.46      190.99      7.96 o 
   4   5   5       50.88       49.82      2.37 o 
   5   5   5      133.40      136.58      9.32 o 
  -5   6   5       58.53       63.69      3.72 o 
  -4   6   5       50.93       46.32      4.55 o 
  -3   6   5      105.27      101.59      3.07 o 
  -2   6   5       64.99       69.16      3.86 o 
  -1   6   5       22.79       23.39      1.40 o 
   0   6   5       28.38       27.95      1.92 o 
   1   6   5       85.93       86.94      2.14 o 
   2   6   5        5.78        4.80      2.52 o 
   3   6   5        3.61        3.44      1.79 o 
   4   6   5       17.60       18.31      1.83 o 
   5   6   5       36.25       32.14      4.55 o 
   6   6   5       56.25       57.94      2.61 o 
  -6   7   5        2.11        3.70      1.53 o 
  -5   7   5       12.62       13.14      1.69 o 
  -4   7   5       78.33       72.88      2.75 o 
  -3   7   5       20.40       22.57      2.66 o 
  -2   7   5      117.42      125.29      3.36 o 
  -1   7   5      101.88      104.89      2.54 o 
   0   7   5      117.96      116.46      2.70 o 
   1   7   5      114.61      126.08      2.70 o 
   2   7   5       24.47       21.23      2.09 o 
   3   7   5        9.84        6.07      2.79 o 
   4   7   5       43.74       43.96      3.42 o 
   5   7   5       62.82       66.34      2.54 o 
   6   7   5        3.09        3.34      1.41 o 
   7   7   5        0.14        1.93      1.66 o 
  -6   8   5        4.25        3.55      3.85 o 
  -5   8   5        0.23       -0.38      1.30 o 
  -4   8   5        5.56        6.05      2.22 o 
  -3   8   5        3.81        3.21      1.75 o 
  -2   8   5       23.90       26.74      1.93 o 
  -1   8   5        7.79        7.35      1.38 o 
   0   8   5        9.92       10.13      1.23 o 
   1   8   5       18.33       19.10      1.50 o 
   2   8   5        9.54        9.86      3.92 o 
   3   8   5       30.17       30.21      4.78 o 
   4   8   5       28.68       27.58      2.02 o 
   5   8   5        0.29       -1.64      2.01 o 
   6   8   5        1.60        1.18      1.55 o 
  -4   9   5        3.69        4.11      1.06 o 
  -3   9   5        1.26        1.62      1.78 o 
  -2   9   5       10.60       11.32      1.51 o 
  -1   9   5        3.75        2.64      1.52 o 
   0   9   5        3.84        5.25      2.27 o 
   1   9   5        4.03        2.41      1.54 o 
   2   9   5       18.45       18.50      2.89 o 
   3   9   5       13.33       15.12      1.50 o 
   4   9   5        5.51        8.31      1.12 o 
  -1  10   5        6.08        8.85      0.95 o 
   0  10   5        2.84        4.49      0.85 o 
   1  10   5        6.91        6.12      0.95 o 
   0   1   6      891.37     1027.35      6.41 o 
   1   1   6      625.13      721.07     13.32 o 
  -1   2   6      205.88      235.64      4.74 o 
   0   2   6      423.29      457.81      5.29 o 
   1   2   6     1812.58     2032.47     32.00 o 
   2   2   6       52.72       62.16      1.99 o 
  -2   3   6      272.20      282.84      8.18 o 
  -1   3   6     1258.78     1342.62     27.58 o 
   0   3   6     1905.09     2151.36     18.21 o 
   1   3   6     1244.71     1305.69     20.68 o 
   2   3   6      182.45      182.44      5.70 o 
   3   3   6      286.63      304.07     12.25 o 
  -3   4   6       10.98       14.38      1.34 o 
  -2   4   6      120.68       96.03      2.43 o 
  -1   4   6       93.82       93.58      3.99 o 
   0   4   6       25.51       22.43      1.15 o 
   1   4   6      235.73      225.10      6.11 o 
   2   4   6      964.36      969.71     23.49 o 
   3   4   6      102.65      110.68      6.59 o 
   4   4   6       32.65       33.65      1.91 o 
  -4   5   6       55.15       58.41      4.52 o 
  -3   5   6       50.39       53.19      2.39 o 
  -2   5   6        2.35        3.50      2.03 o 
  -1   5   6        9.74       12.41      1.41 o 
   0   5   6      132.22      139.19      3.08 o 
   1   5   6      112.74      112.19      3.08 o 
   2   5   6       23.93       17.82      1.69 o 
   3   5   6       27.43       25.19      1.83 o 
   4   5   6       30.55       31.06      2.13 o 
   5   5   6      198.86      197.03      4.30 o 
  -5   6   6       32.07       29.83      2.18 o 
  -4   6   6      217.83      221.46      9.69 o 
  -3   6   6      127.32      117.29      7.09 o 
  -2   6   6      304.12      299.32     15.24 o 
  -1   6   6       79.61       82.52      2.09 o 
   0   6   6       22.94       22.03      1.47 o 
   1   6   6        3.81        5.11      1.25 o 
   2   6   6       22.66       22.97      1.69 o 
   3   6   6       41.50       43.88      2.36 o 
   4   6   6        6.93        9.78      2.86 o 
   5   6   6       24.10       21.93      1.83 o 
   6   6   6       70.12       78.39      2.80 o 
  -6   7   6        5.26        3.69      1.31 o 
  -5   7   6       76.20       79.93      2.70 o 
  -4   7   6       30.20       32.65      2.89 o 
  -3   7   6       77.79       79.64      6.62 o 
  -2   7   6      165.93      159.09      6.42 o 
  -1   7   6      156.33      167.32      3.07 o 
   0   7   6       20.92       20.70      1.59 o 
   1   7   6        6.69        9.13      1.24 o 
   2   7   6        7.42        2.15      2.75 o 
   3   7   6       99.54      104.08      6.42 o 
   4   7   6        3.76        5.47      2.26 o 
   5   7   6        2.03        2.45      1.63 o 
   6   7   6        1.47       -0.56      1.96 o 
   7   7   6        0.94        1.11      1.08 o 
  -5   8   6        2.30       -0.09      1.68 o 
  -4   8   6       11.99       12.87      2.76 o 
  -3   8   6       10.11        9.94      1.48 o 
  -2   8   6       37.31       37.38      2.39 o 
  -1   8   6       13.26       14.62      1.72 o 
   0   8   6       18.68       20.34      1.73 o 
   1   8   6        9.68       10.77      2.76 o 
   2   8   6        0.52        1.94      1.70 o 
   3   8   6       10.94        9.51      1.60 o 
   4   8   6        2.03        2.70      1.46 o 
   5   8   6        3.88        4.48      1.17 o 
  -4   9   6        1.30        2.14      1.29 o 
  -3   9   6        1.88        3.86      1.26 o 
  -2   9   6       10.83       12.54      1.40 o 
  -1   9   6        4.93        4.71      1.61 o 
   0   9   6        4.00        3.92      1.55 o 
   1   9   6        5.79        4.05      2.33 o 
   2   9   6        0.49        1.53      1.97 o 
   3   9   6        0.13        1.06      1.52 o 
   4   9   6        9.84       13.54      3.52 o 
   0   1   7      239.53      249.59      3.64 o 
   1   1   7      314.50      374.71      6.21 o 
  -1   2   7      514.26      558.01      6.42 o 
   0   2   7      281.09      296.70      8.99 o 
   1   2   7      400.59      479.64      5.90 o 
   2   2   7      478.74      553.66     20.40 o 
  -2   3   7      792.68      841.26     46.19 o 
  -1   3   7      599.66      659.68     10.21 o 
   0   3   7      427.36      476.26      9.46 o 
   1   3   7      694.75      751.24     11.61 o 
   2   3   7      340.52      343.22     10.69 o 
   3   3   7       55.75       55.49      8.54 o 
  -3   4   7       18.68       18.40      2.19 o 
  -2   4   7       55.55       54.59      2.46 o 
  -1   4   7      488.50      518.80      7.29 o 
   0   4   7      181.84      187.19      3.44 o 
   1   4   7       69.94       73.08      1.84 o 
   2   4   7      243.88      258.31     14.13 o 
   3   4   7      203.82      128.42     77.31 o 
   4   4   7      362.76      367.81     17.93 o 
  -4   5   7       78.08       80.41      2.70 o 
  -3   5   7      480.93      603.72     94.41 o 
  -2   5   7       28.93      195.85    215.59 o 
  -1   5   7      249.43      303.04     51.98 o 
   0   5   7      180.03      180.99      3.13 o 
   1   5   7       87.40       87.37      2.73 o 
   2   5   7       71.70       68.50      2.30 o 
   3   5   7      145.46       96.96      5.99 o 
   4   5   7       81.29       71.47      5.22 o 
   5   5   7       19.69       21.76      2.03 o 
  -5   6   7       22.07       18.83      2.69 o 
  -4   6   7      105.44      124.09      3.50 o 
  -3   6   7       56.55       60.82      4.29 o 
  -2   6   7        7.06        7.76      4.12 o 
  -1   6   7      177.95      171.48      3.05 o 
   0   6   7      202.39      202.55      5.48 o 
   1   6   7       66.55       73.24      3.13 o 
   2   6   7        2.07        4.24      2.09 o 
   3   6   7        1.22        1.17      1.73 o 
   4   6   7       39.87       40.78      2.16 o 
   5   6   7        2.16        4.67      1.85 o 
   6   6   7       17.64       21.53      1.85 o 
  -6   7   7        9.04       11.27      2.96 o 
  -5   7   7        3.20        3.72      1.50 o 
  -4   7   7       12.53       12.39      1.71 o 
  -3   7   7        4.81        7.99      1.69 o 
  -2   7   7        7.60        8.27      1.67 o 
  -1   7   7       36.95       36.17      2.04 o 
   0   7   7       56.73       63.89      4.06 o 
   1   7   7       57.23       57.44      2.01 o 
   2   7   7       26.50       26.71      2.14 o 
   3   7   7       18.66       21.08      1.93 o 
   4   7   7       34.22       35.38      2.12 o 
   5   7   7       30.64       34.57      5.35 o 
   6   7   7        1.15        0.10      1.48 o 
  -5   8   7        1.50       -1.76      1.76 o 
  -4   8   7        0.05       -0.63      2.02 o 
  -3   8   7        1.13       -0.32      3.25 o 
  -2   8   7        4.59        6.97      1.36 o 
  -1   8   7       20.61       21.65      1.61 o 
   0   8   7       48.48       55.67      3.39 o 
   1   8   7        8.33       10.09      1.39 o 
   2   8   7        5.00        4.25      1.64 o 
   3   8   7       10.68       12.76      1.50 o 
   4   8   7        9.79        9.92      1.56 o 
   5   8   7       17.03       19.91      1.43 o 
  -3   9   7        0.10        1.36      1.74 o 
  -2   9   7       14.10       15.22      3.19 o 
  -1   9   7       11.01       11.50      1.74 o 
   0   9   7        1.68        3.36      1.03 o 
   1   9   7        5.12        2.62      1.35 o 
   2   9   7        5.07        4.06      3.89 o 
   3   9   7       14.69       11.16      1.36 o 
   0   0   8      398.40      447.31      9.77 o 
   0   1   8      545.12      604.49     10.95 o 
   1   1   8      238.82      244.32      3.32 o 
  -1   2   8       81.60       95.74      2.06 o 
   0   2   8      144.46      165.19      3.06 o 
   1   2   8      739.49      828.54     13.02 o 
   2   2   8      117.93      134.65      2.75 o 
  -2   3   8      383.98      396.29     12.30 o 
  -1   3   8      155.98      155.85      4.31 o 
   0   3   8        0.02       -1.71      2.03 o 
   1   3   8      146.16      132.75     36.06 o 
   2   3   8       23.60       16.08     11.23 o 
   3   3   8      124.61      110.08     61.78 o 
  -3   4   8      797.51      401.27    418.52 o 
  -2   4   8      235.03      223.28      7.37 o 
  -1   4   8        6.17        4.33      1.53 o 
   0   4   8       29.76       31.40      1.43 o 
   1   4   8       15.14       16.39      1.88 o 
   2   4   8        4.25        7.46      1.43 o 
   3   4   8       86.94       93.56      3.39 o 
   4   4   8       90.05       71.28      9.34 o 
  -4   5   8       44.54       -0.63      4.12 o 
  -3   5   8       78.29       51.04      2.18 o 
  -2   5   8      502.79      506.23     22.25 o 
  -1   5   8      108.22      111.50      2.41 o 
   0   5   8       95.77       91.24     11.30 o 
   1   5   8       45.20       46.34      1.78 o 
   2   5   8        1.77        2.87      1.48 o 
   3   5   8       45.86       23.13      3.69 o 
   4   5   8       96.12       85.89      9.21 o 
   5   5   8        7.81        9.28      4.72 o 
  -5   6   8        9.32        8.47      4.65 o 
  -4   6   8       32.92       33.90      3.39 o 
  -3   6   8       45.09       49.90      2.31 o 
  -2   6   8       68.31       71.33      2.75 o 
  -1   6   8      157.85      163.04      3.12 o 
   0   6   8       49.17       39.58     14.03 o 
   1   6   8        3.21        6.19      1.39 o 
   2   6   8       70.21       68.64      2.73 o 
   3   6   8      105.24       78.10     45.83 o 
   4   6   8        4.61        5.12      1.86 o 
   5   6   8       18.24       16.82      1.97 o 
   6   6   8       30.32       27.28      1.95 o 
  -6   7   8        4.15        2.65      1.28 o 
  -5   7   8       30.50       30.03      1.83 o 
  -4   7   8       17.56       20.50      1.88 o 
  -3   7   8        3.56       -0.88      2.76 o 
  -2   7   8        0.19        0.00      2.72 o 
  -1   7   8       19.85       20.17      1.57 o 
   0   7   8       52.57       53.59      2.75 o 
   1   7   8       45.93       45.79      3.71 o 
   2   7   8      109.81      108.58      3.27 o 
   3   7   8        1.38        0.54      2.15 o 
   4   7   8        5.22        9.45      2.42 o 
   5   7   8        0.50       -1.28      4.68 o 
   6   7   8        0.30        1.39      1.82 o 
  -5   8   8       10.11       14.15      2.03 o 
  -4   8   8       35.28       38.42      1.89 o 
  -3   8   8        8.18       11.55      1.41 o 
  -2   8   8        7.11        4.59      1.87 o 
  -1   8   8        1.27        0.58      1.93 o 
   0   8   8       10.38        9.50      1.33 o 
   1   8   8        4.28        0.90      1.67 o 
   2   8   8        8.81        8.24      1.55 o 
   3   8   8        5.18        7.46      2.82 o 
   4   8   8        5.11        9.27      1.26 o 
   5   8   8        0.91        1.43      1.85 o 
  -3   9   8        1.73        3.27      1.06 o 
  -2   9   8       16.84       20.00      1.41 o 
  -1   9   8        8.93       11.21      1.09 o 
   0   9   8        8.81       11.31      1.16 o 
   1   9   8        5.67        5.68      0.92 o 
   2   9   8        1.46        0.36      1.26 o 
   3   9   8       29.09       31.54      1.48 o 
   0   1   9      890.82     1050.20     25.61 o 
   1   1   9      342.89      360.43      6.94 o 
  -1   2   9      305.34      350.24      9.31 o 
   0   2   9      223.78      212.31      5.02 o 
   1   2   9      153.83      188.65      3.93 o 
   2   2   9      659.38      699.88     32.19 o 
  -2   3   9      135.08      148.55      7.39 o 
  -1   3   9        9.92       12.97      1.18 o 
   0   3   9      266.47      268.76      5.19 o 
   1   3   9      136.50      152.54      4.29 o 
   2   3   9       69.96       77.03      4.29 o 
   3   3   9       76.44       83.28      4.99 o 
  -3   4   9       52.76       52.38      2.28 o 
  -2   4   9      112.03      108.74      3.09 o 
  -1   4   9      169.52      180.29      6.93 o 
   0   4   9      135.47      146.83      2.59 o 
   1   4   9       30.12       34.46      1.62 o 
   2   4   9       11.85       15.84      1.62 o 
   3   4   9      123.30      125.24     10.64 o 
   4   4   9       55.57       57.14      5.32 o 
  -4   5   9       29.00       28.98      2.99 o 
  -3   5   9      235.93      234.55      6.63 o 
  -2   5   9        9.03       14.45      2.06 o 
  -1   5   9      398.49      429.90     10.53 o 
   0   5   9      143.15      152.12      2.93 o 
   1   5   9      236.46      245.51      4.39 o 
   2   5   9       96.86       97.18      2.89 o 
   3   5   9       77.61       82.92      2.73 o 
   4   5   9       28.48       28.97      2.18 o 
   5   5   9       14.21       12.10      1.78 o 
  -5   6   9       11.57       16.09      4.92 o 
  -4   6   9      108.75      105.80      3.29 o 
  -3   6   9       44.60       44.62      2.47 o 
  -2   6   9       19.70       26.85      4.75 o 
  -1   6   9      124.86      121.90      5.02 o 
   0   6   9      188.83      206.24      6.20 o 
   1   6   9       12.95        9.55      1.30 o 
   2   6   9       27.36       29.36      2.29 o 
   3   6   9        0.96        0.15      2.56 o 
   4   6   9       37.69       38.16      3.82 o 
   5   6   9        5.84        5.58      1.57 o 
   6   6   9       20.99       24.73      1.61 o 
  -6   7   9        6.37        9.96      1.17 o 
  -5   7   9       10.35        9.45      1.43 o 
  -4   7   9       20.86       20.24      1.74 o 
  -3   7   9       14.37       14.50      1.64 o 
  -2   7   9       35.17       33.06      2.96 o 
  -1   7   9        2.70       -1.40      2.28 o 
   0   7   9        5.81        4.64      1.52 o 
   1   7   9        0.65        1.60      1.60 o 
   2   7   9       12.02       14.92      3.55 o 
   3   7   9       15.28       17.99      2.96 o 
   4   7   9       14.73       13.21      1.56 o 
   5   7   9        8.97        6.53      2.86 o 
   6   7   9        6.87        6.97      1.17 o 
  -4   8   9        2.72        5.66      1.89 o 
  -3   8   9       20.05       24.99      1.69 o 
  -2   8   9       14.16       12.97      1.62 o 
  -1   8   9       74.40       72.19      2.90 o 
   0   8   9       22.83       26.67      1.48 o 
   1   8   9       12.96       14.73      1.32 o 
   2   8   9        2.15        3.53      2.62 o 
   3   8   9        2.75        2.82      1.63 o 
   4   8   9        2.89        3.13      1.12 o 
  -2   9   9        1.66        1.36      2.03 o 
  -1   9   9        1.56       -1.46      1.46 o 
   0   9   9        5.80        4.86      1.01 o 
   1   9   9        0.85        1.14      1.40 o 
   2   9   9        7.13        8.73      1.10 o 
   0   1  10      135.35      160.79      5.48 o 
   1   1  10       37.26       36.42      1.91 o 
  -1   2  10      296.54      331.53     10.02 o 
   0   2  10      480.15      502.74     10.06 o 
   1   2  10       42.86       37.15      1.48 o 
   2   2  10       18.99       17.38      1.64 o 
  -2   3  10      404.23      422.21     36.28 o 
  -1   3  10       56.67       67.69      4.35 o 
   0   3  10       79.32       85.15      2.08 o 
   1   3  10      249.29      283.07      6.11 o 
   2   3  10      448.54      446.21     15.08 o 
   3   3  10       66.61       74.42      6.85 o 
  -3   4  10       19.39       29.12      4.22 o 
  -2   4  10       55.12       65.16      3.06 o 
  -1   4  10      109.09      103.18      6.60 o 
   0   4  10       67.07       65.10      1.98 o 
   1   4  10       58.64       58.84      1.99 o 
   2   4  10      215.35      218.26      4.47 o 
   3   4  10       72.86       85.10      9.24 o 
   4   4  10       19.81       17.59      2.69 o 
  -4   5  10       23.76       19.68      1.86 o 
  -3   5  10       39.29       41.00      2.18 o 
  -2   5  10      147.00      152.68      8.52 o 
  -1   5  10       99.12      104.82      2.90 o 
   0   5  10       31.98       32.60      1.90 o 
   1   5  10       97.05       90.22      2.43 o 
   2   5  10       55.29       54.60      4.52 o 
   3   5  10        0.47        2.28      1.86 o 
   4   5  10       77.75       85.57      6.78 o 
   5   5  10      100.50      104.83     13.47 o 
  -5   6  10       15.67       15.12      1.76 o 
  -4   6  10        0.80        3.98      1.59 o 
  -3   6  10       14.83       15.23      2.19 o 
  -2   6  10      170.38      171.24      7.32 o 
  -1   6  10       78.59       71.99      2.27 o 
   0   6  10       51.54       56.63      4.43 o 
   1   6  10       71.24       65.97      3.66 o 
   2   6  10       16.17       15.29      1.96 o 
   3   6  10       43.31       48.10      2.62 o 
   4   6  10       11.80       13.58      1.64 o 
   5   6  10        5.48        5.45      1.83 o 
   6   6  10       24.91       22.95      1.57 o 
  -5   7  10       12.94       12.68      1.69 o 
  -4   7  10       29.69       28.23      3.22 o 
  -3   7  10       12.69       10.74      2.79 o 
  -2   7  10       18.50       21.03      1.93 o 
  -1   7  10       73.62       79.21      3.83 o 
   0   7  10        5.49        7.83      1.60 o 
   1   7  10        3.25        4.24      1.20 o 
   2   7  10       11.73       10.43      1.60 o 
   3   7  10        8.42        8.44      1.50 o 
   4   7  10        5.33        2.58      2.27 o 
   5   7  10        5.06        7.93      1.22 o 
  -4   8  10        2.23        3.95      0.99 o 
  -3   8  10       24.19       21.62      3.02 o 
  -2   8  10        2.49        3.54      3.89 o 
  -1   8  10        2.64        4.31      1.41 o 
   0   8  10       41.40       43.41      2.89 o 
   1   8  10        2.56        2.09      1.55 o 
   2   8  10        7.07        7.17      1.30 o 
   3   8  10        3.83        6.08      1.27 o 
   4   8  10        6.99        7.78      1.15 o 
   0   1  11       79.60       84.85      3.58 o 
   1   1  11      316.65      311.39     10.50 o 
  -1   2  11       40.32       42.10      1.69 o 
   0   2  11      188.00      205.79      3.52 o 
   1   2  11      151.58      152.73      4.20 o 
   2   2  11       73.50       77.39      4.22 o 
  -2   3  11      219.54      232.96     20.65 o 
  -1   3  11       41.89       46.18      1.82 o 
   0   3  11       52.31       55.51      1.92 o 
   1   3  11       15.42       11.22      1.40 o 
   2   3  11      180.61      190.05     14.82 o 
   3   3  11      122.19      128.63     12.81 o 
  -3   4  11       25.36       25.25      2.14 o 
  -2   4  11       21.95       26.39      2.16 o 
  -1   4  11      376.34      396.09     16.04 o 
   0   4  11       66.68       71.92      2.14 o 
   1   4  11       77.91       84.29      2.31 o 
   2   4  11      168.02      150.11      5.73 o 
   3   4  11      111.43       97.03      5.29 o 
   4   4  11       17.88       18.69      2.42 o 
  -4   5  11       31.86       27.86      5.15 o 
  -3   5  11       57.61       61.05      4.89 o 
  -2   5  11      154.55      146.07     15.34 o 
  -1   5  11       75.13       86.03      4.29 o 
   0   5  11        9.34       10.86      1.48 o 
   1   5  11      111.90      121.45      3.79 o 
   2   5  11      161.73      156.06      8.12 o 
   3   5  11       76.21       81.32      6.71 o 
   4   5  11       69.59       62.33      6.65 o 
   5   5  11       12.46        7.41      2.92 o 
  -5   6  11       16.63       13.08      1.67 o 
  -4   6  11       16.56       15.81      1.78 o 
  -3   6  11       45.93       40.36      2.36 o 
  -2   6  11        8.65        9.20      1.76 o 
  -1   6  11       30.83       28.15      3.33 o 
   0   6  11       35.81       35.77      1.88 o 
   1   6  11       12.77       16.76      2.74 o 
   2   6  11       10.44       11.40      1.74 o 
   3   6  11       30.24       32.06      4.98 o 
   4   6  11        5.92        4.45      2.59 o 
   5   6  11       11.88       12.52      2.99 o 
   6   6  11        4.64        0.57      2.56 o 
  -5   7  11        1.83        1.39      1.39 o 
  -4   7  11        2.25        0.93      2.07 o 
  -3   7  11        9.72       11.41      3.45 o 
  -2   7  11       36.62       37.99      2.12 o 
  -1   7  11        5.24        4.14      1.28 o 
   0   7  11       16.38       14.89      1.57 o 
   1   7  11        7.66        8.98      1.25 o 
   2   7  11        8.32        4.65      3.45 o 
   3   7  11        5.67        5.03      3.29 o 
   4   7  11       26.18       27.22      1.56 o 
   5   7  11       11.63       14.15      1.79 o 
  -3   8  11       15.11       15.80      1.32 o 
  -2   8  11        9.43       11.06      1.36 o 
  -1   8  11       10.95        6.48      1.17 o 
   0   8  11        8.72       10.34      1.10 o 
   1   8  11        9.31        8.85      1.71 o 
   2   8  11       10.32       12.18      1.36 o 
   3   8  11        0.99        1.48      2.09 o 
   0   0  12      795.73      791.55     17.47 o 
   0   1  12      392.15      429.64     13.84 o 
   1   1  12      136.04      137.28      7.82 o 
  -1   2  12       18.47       17.28      1.48 o 
   0   2  12       24.30       26.25      1.88 o 
   1   2  12       11.01       14.74      1.97 o 
   2   2  12      121.22      123.50     14.77 o 
  -2   3  12      109.61      108.85      6.29 o 
  -1   3  12      152.60      151.77      7.10 o 
   0   3  12       19.84       18.99      1.62 o 
   1   3  12       45.62       49.94      3.17 o 
   2   3  12      174.68      172.62     17.68 o 
   3   3  12       12.59       16.50      1.85 o 
  -3   4  12       32.64       28.47      2.06 o 
  -2   4  12       46.34       48.42      2.33 o 
  -1   4  12      154.59      154.16      7.70 o 
   0   4  12       43.46       46.59      1.97 o 
   1   4  12       32.64       34.26      3.22 o 
   2   4  12        8.35       10.74      1.69 o 
   3   4  12       12.52       11.37      1.85 o 
   4   4  12       10.62        8.39      1.81 o 
  -4   5  12        3.98        5.09      1.36 o 
  -3   5  12       14.27       11.76      7.31 o 
  -2   5  12       28.42       26.25      5.68 o 
  -1   5  12      204.57      204.37     10.12 o 
   0   5  12       11.80       11.72      1.48 o 
   1   5  12      108.15      119.02      3.40 o 
   2   5  12       11.37       12.08      1.81 o 
   3   5  12        9.44        7.85      1.89 o 
   4   5  12       21.03       22.36      3.29 o 
   5   5  12        5.54        6.30      1.47 o 
  -5   6  12       37.65       39.72      2.43 o 
  -4   6  12        0.08        1.48      2.17 o 
  -3   6  12       39.74       34.07      4.59 o 
  -2   6  12       47.71       42.64      6.91 o 
  -1   6  12        0.99        0.13      2.03 o 
   0   6  12       27.72       29.20      1.61 o 
   1   6  12       36.94       32.58      3.66 o 
   2   6  12       60.01       63.78      2.68 o 
   3   6  12        9.92       13.87      1.86 o 
   4   6  12        5.91        7.45      1.40 o 
   5   6  12        3.45        0.92      1.99 o 
  -4   7  12       31.74       33.37      3.59 o 
  -3   7  12        3.62        0.80      2.36 o 
  -2   7  12       35.58       36.36      1.95 o 
  -1   7  12        5.19        6.04      1.90 o 
   0   7  12       15.34       13.50      1.37 o 
   1   7  12        3.48        4.31      1.28 o 
   2   7  12       12.49       10.72      1.50 o 
   3   7  12        8.55       11.21      1.40 o 
   4   7  12        9.59       10.37      1.22 o 
  -1   8  12        4.99        4.00      1.95 o 
   0   8  12        4.79        4.65      1.44 o 
   1   8  12        7.72        8.19      1.35 o 
   0   1  13      110.57      105.82     19.88 o 
   1   1  13      117.23       71.95     12.81 o 
  -1   2  13      273.28      270.26     12.52 o 
   0   2  13       96.80       94.65      2.47 o 
   1   2  13      282.24      291.50     12.77 o 
   2   2  13       96.34       98.27      6.32 o 
  -2   3  13       32.17       29.66      2.11 o 
  -1   3  13       27.80       28.95      2.92 o 
   0   3  13      140.06      139.23      2.96 o 
   1   3  13       69.29       69.04      2.24 o 
   2   3  13       32.74       30.33      3.16 o 
   3   3  13        5.50        4.23      1.66 o 
  -3   4  13       55.63       61.32      9.60 o 
  -2   4  13      136.06      142.68     20.63 o 
  -1   4  13       25.26       24.61      2.04 o 
   0   4  13       66.71       68.79      2.69 o 
   1   4  13       89.23       88.33      4.44 o 
   2   4  13       24.63       27.09      5.31 o 
   3   4  13        2.77        4.72      2.13 o 
   4   4  13        8.10       11.52      1.64 o 
  -4   5  13       24.90       23.31      2.29 o 
  -3   5  13       15.29       15.88      2.82 o 
  -2   5  13        6.03        8.02      1.74 o 
  -1   5  13       60.62       58.28      2.71 o 
   0   5  13       93.80       88.44      3.51 o 
   1   5  13       14.10       23.15      2.15 o 
   2   5  13       22.76       20.81      2.00 o 
   3   5  13       49.08       45.69      3.02 o 
   4   5  13        6.14        9.85      1.67 o 
   5   5  13       21.75       19.57      3.29 o 
  -4   6  13        9.96        7.21      1.43 o 
  -3   6  13        2.73        1.82      1.63 o 
  -2   6  13       13.66        8.33      3.65 o 
  -1   6  13       47.73       52.99      2.67 o 
   0   6  13       37.46       40.39      1.79 o 
   1   6  13        0.76        0.20      1.77 o 
   2   6  13       20.12       14.58      1.78 o 
   3   6  13       22.39       20.87      2.76 o 
   4   6  13       41.80       44.00      4.95 o 
  -3   7  13       15.14       13.29      1.36 o 
  -2   7  13        5.39        3.65      3.85 o 
  -1   7  13       11.08       11.68      1.24 o 
   0   7  13        1.01       -0.56      1.60 o 
   1   7  13       31.08       33.61      1.44 o 
   2   7  13       25.95       27.19      1.63 o 
   3   7  13        3.42        5.40      1.03 o 
   0   1  14       16.31       15.24      1.31 o 
   1   1  14       98.41       99.39      2.15 o 
  -1   2  14       22.82       22.43      2.03 o 
   0   2  14      107.82      113.66      4.44 o 
   1   2  14      274.32      278.41     12.13 o 
   2   2  14       47.32       45.65      4.42 o 
  -2   3  14       62.42       57.75      8.34 o 
  -1   3  14       20.28       18.60      1.50 o 
   0   3  14       67.52       65.40      2.23 o 
   1   3  14       21.23       19.86      1.56 o 
   2   3  14      166.77      166.34     20.44 o 
   3   3  14        1.22       -3.52      4.38 o 
  -3   4  14        9.17        6.64      3.35 o 
  -2   4  14       11.59        9.70      1.71 o 
  -1   4  14        0.95       -2.25      2.25 o 
   0   4  14       17.45       18.91      1.43 o 
   1   4  14       67.24       69.80      4.83 o 
   2   4  14        1.36        1.73      2.03 o 
   3   4  14        6.68        9.49      4.75 o 
   4   4  14       18.80       21.76      3.65 o 
  -4   5  14        4.63        6.36      1.59 o 
  -3   5  14       11.83       11.72      1.64 o 
  -2   5  14        7.29        6.09      1.89 o 
  -1   5  14       82.86       82.48      6.65 o 
   0   5  14       54.10       51.48      3.31 o 
   1   5  14        1.20        1.36      1.70 o 
   2   5  14       24.22       20.90      1.96 o 
   3   5  14        2.46        0.17      2.54 o 
   4   5  14       24.16       27.58      1.89 o 
   5   5  14        6.91        7.19      1.10 o 
  -3   6  14       44.51       36.46      5.95 o 
  -2   6  14       30.20       29.38      3.79 o 
  -1   6  14        1.01        1.29      1.59 o 
   0   6  14       15.39       17.10      1.28 o 
   1   6  14       15.92       14.65      1.37 o 
   2   6  14       39.46       33.79      4.59 o 
   3   6  14       41.69       42.67      1.71 o 
  -1   7  14       11.46       15.44      1.45 o 
   0   7  14        3.90        4.70      0.90 o 
   1   7  14        1.98        2.35      0.95 o 
   0   1  15       69.19       68.98      2.79 o 
   1   1  15       30.17       32.44      1.49 o 
  -1   2  15      286.61      273.59     20.23 o 
   0   2  15        9.82        6.69      3.06 o 
   1   2  15       73.62       71.34      3.98 o 
   2   2  15       56.53       63.54      8.44 o 
  -2   3  15       34.10       29.98      5.08 o 
  -1   3  15        4.15        1.28      2.10 o 
   0   3  15       25.14       26.64      1.71 o 
   1   3  15        3.44        1.80      2.11 o 
   2   3  15       27.45       24.76      3.12 o 
   3   3  15       30.53       30.45      2.36 o 
  -3   4  15        2.59        0.17      2.30 o 
  -2   4  15       54.60       47.58      6.31 o 
  -1   4  15        7.05        9.88      1.32 o 
   0   4  15       29.88       32.23      2.00 o 
   1   4  15       43.29       39.16      2.20 o 
   2   4  15        2.69        2.57      1.84 o 
   3   4  15       50.81       44.29      2.20 o 
   4   4  15        8.26        6.95      1.38 o 
  -4   5  15       11.12       14.05      2.09 o 
  -3   5  15       16.95       21.34      1.69 o 
  -2   5  15        9.80        9.16      1.48 o 
  -1   5  15        7.91        8.71      1.23 o 
   0   5  15       51.91       45.84      2.15 o 
   1   5  15       79.65       81.57      2.73 o 
   2   5  15       58.84       59.44      6.51 o 
   3   5  15        2.77        2.88      1.16 o 
   4   5  15        0.01       -0.19      1.29 o 
  -2   6  15        2.95        1.67      1.95 o 
  -1   6  15       19.34       16.34      1.83 o 
   0   6  15       26.34       26.34      2.70 o 
   1   6  15        2.81        1.66      1.30 o 
   2   6  15        1.32        0.40      1.32 o 
   0   1  16      114.75      101.94      3.17 o 
   1   1  16       33.16       32.16      3.19 o 
  -1   2  16        2.02       -0.80      3.45 o 
   0   2  16       37.85       41.60      3.46 o 
  -1   3  16       39.86       36.08      3.12 o 
   0   3  16       21.77       23.85      2.52 o 
  -1   4  16       29.53       27.51      2.46 o 
   0   4  16       13.95        6.64      2.52 o 
  -1   5  16        8.39       16.01      1.99 o 
   0   5  16        4.22        0.53      2.79 o 
                                                 
